# Supplementary material for: Predominance of L. monocytogenes Lineage I Clones in Wastewater, Ruminants, and Natural Environments
Source: Environ Microbiol. 2025 Sep 7;27(9):e70169. doi: 10.1111/1462-2920.70169 (PMC12415317; doi:10.1111/1462-2920.70169)
Supplement: Supplementary file 2 — Table S1: Characteristics and management practices of the investigated wastewater treatment plants and dairy farms. Table S2: Listeria isolates characterised in this study (N = 800). Table S3: Number of Listeria spp. isolates (%) obtained in this study (N = 800). Table S4: cgMLST types previously defined at BIGsdb‐Listeria detected in this study (n = 24). Table S5: L. monocytogenes cgMLST types detected comprising two or more isolates (n = 78 types out of 255). Table S6: L. monocytogenes repetitive clonal types (CTs) in different sampled niches and over consecutive periods. Isolates from food and food processing environments were obtained from 2019 to 2023, whereas isolates from ruminant faeces, and farm environments were obtained from March 2021 to March 2022. Each number (1 to 69) represents a specific industry or hospitality. Capital O represents the ovine farm. [file EMI-27-e70169-s002.xlsx]

## Sheet: Table S1. WWTPs and Farm charac
Table S1. Characteristics and management practices of the investigated wastewater treatment plants (WWTPs) and dairy farms.
Treatment plant or facility	Capacity (no. of inhabitants)	Type of activities
A	200,504-240,216	Urban
B	85,354-86,739	Industry (70%) and urban (30%)
C	37,117-33,214	Urban (80%) and industrial (20%)
D	25,212-26,996	Urban (60%) and industrial (40%)
Farm	Herd size	Area per animal (m2)	Feed	Bedding material	Sampling periods	Antibiotics used
Cattle	>400	3.5	Unifeed (silage, forage, and concentrate)	Compost	2019-10-28 / 2020-02-21 / 2020-06-17	Sulfonamide, marbofloxacin, tetracycline, enrofloxacin
Sheep	>2000	2	Unifeed (silage, forage, and concentrate)	Straw	2021-03-30 / 2021-07-19 / 2021-12-14 / 2022-01-17	Amoxicillin, oxitetracycline, marbofloxacin, trimethoprim, sulfonamide, tulathromycin
Goat	400	1.5	Unifeed (silage, forage, and concentrate)	Straw	2021-05-18 / 2021-09-20 / 2021-12-13 / 2022-02-15	Enrofloxacin, amoxicillin
Mixed teaching farm	<30	3.5 (cow), 2 (seep)	Forage (alfalfa abd staw)	Straw	2021-04-21 / 2021-06-25 / 2021-10-25 / 2022-02-02	Penicillin, oxytetracycline (cows) amoxicillin and tetracycline (sheep)
All farms had an open-air barn structure, a parlor milking system (excluding the mixed teaching farm), and used a conventional farming system. All farms used a loose housing system (bedded-pack). All farms used a mechanic scrape as a feces removal system.

## Sheet: Table S2. Isolates characteris
Table S2. Listeria isolates characterized in this study (N=800).
id BIGSdb	isolate	aliases	species	isolation_date	isolation_year	Season	Sampling site	region	source	other_source_info	food_type	source_description	no. contigs	genome length (bp)	N50 contig length (bp)	G+C content (%)	cgMLST loci called (%)	Phylogenetic Lineage (MLST)	serogroup	CC (MLST)	ST (MLST)	SL (cgMLST)	CT (cgMLST)	Pathogenic islands	∆inlA	Other genomic regions
84328	CLIP 2022/00731	LISVAL1281	L. monocytogenes	2021-09-21	2021	Fall	Food-processing environments	Valencia	Food	n.a.	Meat	Sausage - 1281	21	3009649	357344	37.77	99.8856	I	IVb	CC1	ST1	SL1	CT11425	LIPI-1, LIPI-3		emrC
105033	23_LMON_09208	LISVAL2715	L. monocytogenes	2023-06-26	2023	Summer	Food-processing environments	Alfafar	Food	n.a.	Meat	Cooked pork product	28	2970850	228129	37.81	99.7712	I	IVb	CC1	ST1	SL1	CT4300	LIPI-1, LIPI-3		emrC
109742	22_LMON_13125	LISVAL2663	L. monocytogenes	2022-09-30	2022	Fall	Food-processing environments	Valencia	Food	n.a.	Meat	Cured pork product	25	2922293	195706	37.91	99.7712	I	IVb	CC1	ST1169	SL1	CT15076	LIPI-1, LIPI-3
77758	CLIP 2021/00422	LISVAL658	L. monocytogenes	2020-03-02	2020	Winter	Food-processing environments	Valencia	Food	n.a.	Fish or seafood	Cooked peeled prawn	21	2958638	377927	37.82	100	II	IIa	CC101	ST101	SL101	CT4370	LIPI-1
109743	22_LMON_13126	LISVAL2676	L. monocytogenes	2022-09-30	2022	Fall	Food-processing environments	Valencia	Food	n.a.	Meat	Cured pork product	22	2885191	228889	37.91	99.8284	II	IIa	CC11	ST451	SL451	CT15078	LIPI-1
46797	CLIP 2020/00390	LISVAL386	L. monocytogenes	2019-02-22	2019	Winter	Food-processing environments	Valencia	Food	n.a.	Fish or seafood	Fish - 1769	46	2996029	187678	37.97	99.8856	II	IIa	CC121	ST121	SL121	CT7204	LIPI-1	PMSC	SSI-2, emrC
46800	CLIP 2020/00393	LISVAL389	L. monocytogenes	2019-02-22	2019	Winter	Food-processing environments	Valencia	Food	n.a.	Fish or seafood	Fish - 2140	45	3098305	316907	37.8	99.8856	II	IIa	CC121	ST121	SL121	CT7206	LIPI-1	PMSC	SSI-2, emrC
46802	CLIP 2020/00395	LISVAL393	L. monocytogenes	2019-01-31	2019	Winter	Food-processing environments	Valencia	Food	n.a.	Meat	Meat - 992	54	3064919	181698	37.82	99.8284	II	IIa	CC121	ST121	SL121	CT7205	LIPI-1	PMSC	SSI-2, emrC
77739	CLIP 2021/00419	LISVAL655	L. monocytogenes	2020-02-13	2020	Winter	Food-processing environments	Valencia	Food	n.a.	Fish or seafood	Smoked salmon	56	2986740	157401	37.99	99.7712	II	IIa	CC121	ST121	SL121	CT7204	LIPI-1	PMSC	SSI-2, emrC
77760	CLIP 2021/00424	LISVAL660	L. monocytogenes	2020-03-02	2020	Winter	Food-processing environments	Valencia	Food	n.a.	Fish or seafood	Smoked sardine	43	3099987	465648	37.8	99.9428	II	IIa	CC121	ST121	SL121	CT7206	LIPI-1	PMSC	SSI-2, emrC
77761	CLIP 2021/00425	LISVAL661	L. monocytogenes	2020-06-16	2020	Summer	Food-processing environments	Valencia	Food	n.a.	Fish or seafood	Smoked fish product	42	3095793	361207	37.79	99.8856	II	IIa	CC121	ST121	SL121	CT9248	LIPI-1	PMSC	SSI-2, emrC
77790	CLIP 2021/00430	LISVAL666	L. monocytogenes	2020-09-07	2020	Summer	Food-processing environments	Valencia	Food	n.a.	Dairy	Matured cheese	46	3102466	344485	37.81	99.8856	II	IIa	CC121	ST2735	SL121	CT9269	LIPI-1	PMSC	SSI-2, emrC
77791	CLIP 2021/00431	LISVAL667	L. monocytogenes	2020-09-14	2020	Summer	Food-processing environments	Valencia	Food	n.a.	Dairy	Matured cheese	43	3103188	302423	37.81	99.8856	II	IIa	CC121	ST121	SL121	CT9269	LIPI-1	PMSC	SSI-2, emrC
77799	CLIP 2021/00439	LISVAL675	L. monocytogenes	2020-10-23	2020	Fall	Food-processing environments	Valencia	Food	n.a.	Fish or seafood	Smoked Salmon	45	3053593	305583	37.83	99.9428	II	IIa	CC121	ST121	SL121	CT909	LIPI-1	PMSC	SSI-2, emrC
77800	CLIP 2021/00440	LISVAL676	L. monocytogenes	2020-10-23	2020	Fall	Food-processing environments	Valencia	Food	n.a.	Fish or seafood	Steamed cod fish	30	3063366	291059	37.81	99.9428	II	IIa	CC121	ST121	SL121	CT909	LIPI-1	PMSC	SSI-2, emrC
77801	CLIP 2021/00441	LISVAL677	L. monocytogenes	2020-10-29	2020	Fall	Food-processing environments	Valencia	Food	n.a.	Meat	Chorizo	29	3055751	515195	37.82	100	II	IIa	CC121	ST121	SL121	CT9275	LIPI-1	PMSC	SSI-2, emrC
77806	CLIP 2021/00446	LISVAL682	L. monocytogenes	2020-11-25	2020	Fall	Food-processing environments	Valencia	Food	n.a.	Fish or seafood	Smoked salmon	30	2994746	324033	37.97	99.8284	II	IIa	CC121	ST121	SL121	CT7204	LIPI-1	PMSC	SSI-2, emrC
84294	CLIP 2022/00695	LISVAL1214	L. monocytogenes	2021-04-07	2021	Spring	Food-processing environments	Valencia	Food	n.a.	Fish or seafood	Smoked salmon - 1214	26	2996433	266421	37.96	99.7712	II	IIa	CC121	ST121	SL121	CT903	LIPI-1	PMSC	SSI-2, emrC
84303	CLIP 2022/00704	LISVAL1239	L. monocytogenes	2021-06-17	2021	Spring	Food-processing environments	Valencia	Food	n.a.	Meat	Jamón serrano - 1239	31	3066851	394332	37.8	99.8856	II	IIa	CC121	ST121	SL121	CT909	LIPI-1	PMSC	SSI-2, emrC
84310	CLIP 2022/00711	LISVAL1248	L. monocytogenes	2021-06-30	2021	Summer	Food-processing environments	Valencia	Food	n.a.	Fish or seafood	Smoked salmon - 1248	48	2995034	161263	37.96	99.7712	II	IIa	CC121	ST121	SL121	CT11440	LIPI-1	PMSC	SSI-2, emrC
84312	CLIP 2022/00713	LISVAL1250	L. monocytogenes	2021-07-07	2021	Summer	Food-processing environments	Valencia	Food	n.a.	Meat	Easter sausage - 1250	32	2995948	303785	37.96	99.8284	II	IIa	CC121	ST121	SL121	CT11441	LIPI-1	PMSC	SSI-2, emrC
84325	CLIP 2022/00727	LISVAL1277	L. monocytogenes	2021-09-09	2021	Summer	Food-processing environments	Valencia	Food	n.a.	Fish or seafood	Smoked salmon - 1277	28	3097091	375100	37.79	99.9428	II	IIa	CC121	ST121	SL121	CT893	LIPI-1	PMSC	SSI-2, emrC
84326	CLIP 2022/00728	LISVAL1278	L. monocytogenes	2021-09-09	2021	Summer	Food-processing environments	Valencia	Food	n.a.	Fish or seafood	Smoked cod - 1278	29	3096808	357765	37.79	99.9428	II	IIa	CC121	ST121	SL121	CT893	LIPI-1	PMSC	SSI-2, emrC
84350	CLIP 2022/00739	LISVAL1299	L. monocytogenes	2021-11-17	2021	Fall	Food-processing environments	Valencia	Food	n.a.	Fish or seafood	Smoked salmon - 1299	34	3098239	465634	37.79	99.9428	II	IIa	CC121	ST121	SL121	CT909	LIPI-1	PMSC	SSI-2, emrC
104413	23_LMON_08049	LISVAL2712	L. monocytogenes	2023-06-06	2023	Spring	Food-processing environments	Real de Gandía	Food	n.a.	Mixed product	Pickled loin and cheese sandwich	138	3034273	124586	37.87	99.3135	II	IIa	CC121	ST121	SL121	CT903	LIPI-1	PMSC	SSI-2, emrC
77763	CLIP 2021/00427	LISVAL663	L. monocytogenes	2020-07-16	2020	Summer	Food-processing environments	Valencia	Production environment	n.a.	n.a.	Surface sponge	31	3122700	581835	37.89	99.8856	II	IIa	CC121	ST121	SL121	CT9249	LIPI-1	PMSC	SSI-2
77764	CLIP 2021/00428	LISVAL664	L. monocytogenes	2020-07-30	2020	Summer	Food-processing environments	Valencia	Production environment	n.a.	n.a.	Surface sponge	32	2972365	252921	37.95	99.6568	I	IIb	CC3	ST3	SL3	CT9263	LIPI-1, LIPI-3		SSI-1
104735	22_LMON_08257	LISVAL2615	L. monocytogenes	2022-06-15	2022	Spring	Food-processing environments	Siete Aguas	Food	n.a.	Meat	Ham	21	2991653	449172	37.97	99.9428	II	IIa	CC121	ST121	SL121	CT14363	LIPI-1	PMSC	SSI-2
104846	22_LMON_07548	LISVAL2599	L. monocytogenes	2022-06-03	2022	Spring	Food-processing environments	Torrente	Food	n.a.	Fish or seafood	Smoked salmon	35	3111959	482970	37.79	100	II	IIa	CC121	ST121	SL121	CT909	LIPI-1	PMSC	SSI-2, emrC
104854	22_LMON_10518	LISVAL2632	L. monocytogenes	2022-08-02	2022	Summer	Food-processing environments	Benicarló	Food	n.a.	Meat	Cured pork product	29	3098848	237788	37.79	99.8284	II	IIa	CC121	ST121	SL121	CT14393	LIPI-1	PMSC	SSI-2, emrC
77792	CLIP 2021/00432	LISVAL668	L. monocytogenes	2020-09-14	2020	Summer	Food-processing environments	Valencia	Production environment	n.a.	n.a.	Surface sponge	40	2979486	229046	37.74	99.5423	II	IIa	CC8	ST8	SL8	CT9270	LIPI-1		SSI-1, emrC
77793	CLIP 2021/00433	LISVAL669	L. monocytogenes	2020-10-23	2020	Fall	Food-processing environments	Valencia	Production environment	n.a.	n.a.	Surface sponge	25	2996256	465255	37.97	99.8856	II	IIa	CC121	ST121	SL121	CT903	LIPI-1	PMSC	SSI-2, emrC
104855	22_LMON_11622	LISVAL2633	L. monocytogenes	2022-09-05	2022	Summer	Food-processing environments	Xirivella	Food	n.a.	Meat	Cured pork product	34	3102889	166307	37.85	99.8284	II	IIa	CC121	ST3207	SL121	CT10516	LIPI-1	PMSC	SSI-2
104859	22_LMON_12065	LISVAL2641	L. monocytogenes	2022-07-12	2022	Summer	Food-processing environments	Xaló	Food	n.a.	Mixed product	Garlic and Mustard Pâté	37	2979808	194128	37.88	99.6568	II	IIa	CC121	ST121	SL121	CT10516	LIPI-1	PMSC	SSI-2
104868	22_LMON_07890	LISVAL2605	L. monocytogenes	2022-06-09	2022	Spring	Food-processing environments	Ribarroja	Food	n.a.	Fish or seafood	Smoked cod	37	3099749	399016	37.79	99.8856	II	IIa	CC121	ST121	SL121	CT909	LIPI-1	PMSC	SSI-2, emrC
104875	22_LMON_10516	LISVAL2630	L. monocytogenes	2022-08-02	2022	Summer	Food-processing environments	Benicarló	Food	n.a.	Meat	Cured pork product	75	3155548	96008	37.85	99.0847	II	IIa	CC121	ST121	SL121	CT14413	LIPI-1	PMSC	SSI-2, emrC
77798	CLIP 2021/00438	LISVAL674	L. monocytogenes	2020-10-23	2020	Fall	Food-processing environments	Valencia	Production environment	n.a.	n.a.	Surface sponge	54	2938231	227356	37.84	99.8856	I	IVb	ST213	ST213	SL213	CT1846	LIPI-1, LIPI-3, LIPI-4
105036	23_LMON_09571	LISVAL3319	L. monocytogenes	2023-07-11	2023	Summer	Food-processing environments	Massamagrell	Food	n.a.	Meat	Cured pork product	24	3025779	302044	37.84	99.9428	II	IIa	CC121	ST121	SL121	CT14432	LIPI-1	PMSC	SSI-2, emrC
105041	23_LMON_09767	LISVAL2719	L. monocytogenes	2023-07-11	2023	Summer	Food-processing environments	Villena	Food	n.a.	Mixed product	Rice with beef	28	2999494	181322	37.96	99.6568	II	IIa	CC121	ST121	SL121	CT11439	LIPI-1	PMSC	SSI-2, emrC
105046	23_LMON_09772	LISVAL2724	L. monocytogenes	2023-07-11	2023	Summer	Food-processing environments	Orihuela	Food	n.a.	Fish or seafood	Smoked salmon	42	3320361	169585	37.89	99.5995	II	IIa	CC121	ST121	SL121	CT10104	LIPI-1	PMSC	SSI-2, emrC
108747	23_LMON_11987	LISVAL2755	L. monocytogenes	2023-09-07	2023	Summer	Food-processing environments	Ribarroja	Food	n.a.	Fish or seafood	Smoked salmon	35	3103250	288719	37.82	99.7712	II	IIa	CC121	ST121	SL121	CT909	LIPI-1	PMSC	SSI-2, emrC
77803	CLIP 2021/00443	LISVAL679	L. monocytogenes	2020-11-05	2020	Fall	Food-processing environments	Valencia	Production environment	n.a.	n.a.	Surface sponge	47	2931087	164696	37.85	99.8284	I	IVb	ST213	ST213	SL213	CT1846	LIPI-1, LIPI-3, LIPI-4
77804	CLIP 2021/00444	LISVAL680	L. monocytogenes	2020-11-19	2020	Fall	Food-processing environments	Valencia	Production environment	n.a.	n.a.	Surface sponge	53	3092341	181485	37.8	99.8284	II	IIa	CC121	ST121	SL121	CT909	LIPI-1	PMSC	SSI-2, emrC
77805	CLIP 2021/00445	LISVAL681	L. monocytogenes	2020-11-25	2020	Fall	Food-processing environments	Valencia	Production environment	n.a.	n.a.	Surface sponge	40	3004170	236441	37.91	99.8856	I	IVb	CC1	ST1	SL1	CT9278	LIPI-1, LIPI-3
108754	23_LMON_12985	LISVAL2767	L. monocytogenes	2023-09-15	2023	Summer	Food-processing environments	Sant Mateu	Food	n.a.	Meat	Sobrasada	34	3117564	196628	37.8	99.8284	II	IIa	CC121	ST121	SL121	CT7205	LIPI-1	PMSC	SSI-2, emrC
108796	23_LMON_11459	LISVAL2735	L. monocytogenes	2023-08-28	2023	Summer	Food-processing environments	La pobla llarga	Food	n.a.	Meat	Sausage	19	3041946	462882	37.94	99.8284	II	IIa	CC121	ST121	SL121	CT14760	LIPI-1	PMSC	SSI-2
77808	CLIP 2021/00448	LISVAL684	L. monocytogenes	2020-11-25	2020	Fall	Food-processing environments	Valencia	Production environment	n.a.	n.a.	Surface sponge	39	3053439	281986	37.89	99.5995	I	IIb	CC3	ST3	SL3	CT9280	LIPI-1, LIPI-3		SSI-1
79055	CLIP 2021/01055	LISVAL690	L. innocua	2021-03-30	2021	Spring	Sheep farm	CastellonValencia	Animal	Feces sheep 1	n.a.	n.a.	21	2783496	537825	37.43	n.a.	n.a.	L	n.a.	n.a.	n.a.	n.a.	LIPI-3 (partial), LIPI-4		SSI-2
79056	CLIP 2021/01056	LISVAL691	L. monocytogenes	2021-03-30	2021	Spring	Sheep farm	Castellon, Valencia	Animal	Feces sheep 2	n.a.	n.a.	53	2903295	209776	37.9	100	I	IVb	CC217	ST217	SL217	CT9731	LIPI-1, LIPI-3, LIPI-4
79057	CLIP 2021/01057	LISVAL692	L. innocua	2021-04-13	2021	Spring	Wastewater	Valencia	Urban environment	293	n.a.	A	34	3015607	211203	37.27	n.a.	n.a.	L	n.a.	n.a.	n.a.	n.a.	LIPI-3, LIPI-4		SSI-2
79058	CLIP 2021/01058	LISVAL693	L. innocua	2021-04-13	2021	Spring	Wastewater	Valencia	Urban environment	317	n.a.	D	56	3005296	224776	37.21	n.a.	n.a.	L	n.a.	n.a.	n.a.	n.a.	LIPI-3, LIPI-4		SSI-2
79059	CLIP 2021/01059	LISVAL694	L. innocua	2021-04-13	2021	Spring	Wastewater	Valencia	Urban environment	129	n.a.	C	85	2924144	124220	37.4	n.a.	n.a.	L	n.a.	n.a.	n.a.	n.a.	LIPI-3 (partial), LIPI-4		SSI-2
79060	CLIP 2021/01060	LISVAL695	L. monocytogenes	2021-04-13	2021	Spring	Wastewater	Valencia	Urban environment	129	n.a.	C	59	2948179	144326	37.89	99.8284	I	IIb	CC3	ST3	SL3	CT9727	LIPI-1, LIPI-3		SSI-1
79062	CLIP 2021/01062	LISVAL697	L. monocytogenes	2021-04-28	2021	Spring	Wastewater	Valencia	Urban environment	289	n.a.	A	68	2944348	109304	37.85	99.7712	I	IVb	CC666	ST2767	SL666	CT9733	LIPI-1, LIPI-3
79063	CLIP 2021/01063	LISVAL698	L. innocua	2021-04-28	2021	Spring	Wastewater	Valencia	Urban environment	289	n.a.	A	47	2889112	258284	37.27	n.a.	n.a.	L	n.a.	n.a.	n.a.	n.a.	LIPI-4
79064	CLIP 2021/01064	LISVAL699	L. monocytogenes	2021-04-28	2021	Spring	Wastewater	Valencia	Urban environment	280	n.a.	A	40	2964400	200096	37.87	100	I	IVb	CC2	ST2	SL2	CT2900	LIPI-1
79065	CLIP 2021/01065	LISVAL700	L. innocua	2021-04-28	2021	Spring	Wastewater	Valencia	Urban environment	280	n.a.	A	35	2806302	459951	37.43	n.a.	n.a.	L	n.a.	n.a.	n.a.	n.a.	LIPI-3 (partial), LIPI-4		SSI-2
79066	CLIP 2021/01066	LISVAL701	L. monocytogenes	2021-04-28	2021	Spring	Wastewater	Valencia	Urban environment	267	n.a.	B	44	2920051	223344	37.91	99.8856	I	IVb	CC6	ST6	SL6	CT9730	LIPI-1, LIPI-3
79067	CLIP 2021/01067	LISVAL702	L. innocua	2021-04-28	2021	Spring	Wastewater	Valencia	Urban environment	267	n.a.	B	35	2840993	219051	37.32	n.a.	n.a.	L	n.a.	n.a.	n.a.	n.a.	LIPI-3 (partial), LIPI-4		SSI-2
79068	CLIP 2021/01068	LISVAL703	L. monocytogenes	2021-04-28	2021	Spring	Wastewater	Valencia	Urban environment	240	n.a.	B	24	2977869	260867	37.93	99.9428	I	IVb	CC2	ST2	SL2	CT9724	LIPI-1
79069	CLIP 2021/01069	LISVAL704	L. innocua	2021-04-28	2021	Spring	Wastewater	Valencia	Urban environment	240	n.a.	B	70	2829444	105015	37.41	n.a.	n.a.	L	n.a.	n.a.	n.a.	n.a.	LIPI-3 (partial), LIPI-4		SSI-2
79070	CLIP 2021/01070	LISVAL705	L. innocua	2021-04-28	2021	Spring	Wastewater	Valencia	Urban environment	120	n.a.	C	45	2851486	227673	37.39	n.a.	n.a.	L	n.a.	n.a.	n.a.	n.a.	LIPI-3, LIPI-4		SSI-2, emrC
79071	CLIP 2021/01071	LISVAL706	L. innocua	2021-04-28	2021	Spring	Cattle farm	Murcia	Animal	Feces cow 1	n.a.	n.a.	27	2835298	414388	37.41	n.a.	n.a.	L	n.a.	n.a.	n.a.	n.a.	LIPI-4		SSI-2
79072	CLIP 2021/01072	LISVAL707	L. innocua	2021-04-28	2021	Spring	Cattle farm	Murcia	Animal	Feces cow 2	n.a.	n.a.	34	2885350	155606	37.39	n.a.	n.a.	L	n.a.	n.a.	n.a.	n.a.	LIPI-4		SSI-2
79073	CLIP 2021/01073	LISVAL708	L. innocua	2021-04-28	2021	Spring	Cattle farm	Murcia	Animal	Feces cow 4	n.a.	n.a.	29	2886787	468642	37.39	n.a.	n.a.	L	n.a.	n.a.	n.a.	n.a.	LIPI-4		SSI-2
79074	CLIP 2021/01074	LISVAL709	L. innocua	2021-04-28	2021	Spring	Cattle farm	Murcia	Animal	Feces cow 5	n.a.	n.a.	24	2890259	290521	37.37	n.a.	n.a.	L	n.a.	n.a.	n.a.	n.a.	LIPI-3 (partial), LIPI-4		SSI-2
79075	CLIP 2021/01075	LISVAL710	L. innocua	2021-04-28	2021	Spring	Cattle farm	Murcia	Animal	Feces cow 6	n.a.	n.a.	73	2868675	106955	37.45	n.a.	n.a.	L	n.a.	n.a.	n.a.	n.a.	LIPI-3 (partial), LIPI-4		SSI-2
79076	CLIP 2021/01076	LISVAL711	L. innocua	2021-04-28	2021	Spring	Cattle farm	Murcia	Animal	Feces cow 7	n.a.	n.a.	48	2887719	149472	37.4	n.a.	n.a.	L	n.a.	n.a.	n.a.	n.a.	LIPI-3 (partial), LIPI-4		SSI-2
79077	CLIP 2021/01077	LISVAL712	L. innocua	2021-04-28	2021	Spring	Cattle farm	Murcia	Animal	Feces cow 8	n.a.	n.a.	35	2871455	465989	37.44	n.a.	n.a.	L	n.a.	n.a.	n.a.	n.a.	LIPI-3 (partial), LIPI-4		SSI-2
79078	CLIP 2021/01078	LISVAL713	L. innocua	2021-04-28	2021	Spring	Cattle farm	Murcia	Animal	Feces cow 9	n.a.	n.a.	42	2888257	183755	37.37	n.a.	n.a.	L	n.a.	n.a.	n.a.	n.a.	LIPI-3 (partial), LIPI-4		SSI-2
79079	CLIP 2021/01079	LISVAL714	L. innocua	2021-04-28	2021	Spring	Cattle farm	Murcia	Animal	Feces cow 10	n.a.	n.a.	24	2869471	466079	37.44	n.a.	n.a.	L	n.a.	n.a.	n.a.	n.a.	LIPI-3 (partial), LIPI-4		SSI-2
79080	CLIP 2021/01080	LISVAL715	L. innocua	2021-04-28	2021	Spring	Cattle farm	Murcia	Animal	Feces cow 11	n.a.	n.a.	43	2889490	169963	37.39	n.a.	n.a.	L	n.a.	n.a.	n.a.	n.a.	LIPI-3 (partial), LIPI-4		SSI-2
79081	CLIP 2021/01081	LISVAL716	L. innocua	2021-04-28	2021	Spring	Cattle farm	Murcia	Animal	Feces cow 14	n.a.	n.a.	34	2868337	208259	37.44	n.a.	n.a.	L	n.a.	n.a.	n.a.	n.a.	LIPI-3 (partial), LIPI-4		SSI-2
79083	CLIP 2021/01121	LISVAL756	L. innocua	2021-05-03	2021	Spring	Sheep farm	Valencia	Farm environment	Food mixer unifeed	n.a.	n.a.	64	2788104	114863	37.44	n.a.	n.a.	L	n.a.	n.a.	n.a.	n.a.	LIPI-3 (partial), LIPI-4		SSI-2
79084	CLIP 2021/01122	LISVAL757	L. seeligeri	2021-05-03	2021	Spring	Sheep farm	Valencia	Farm environment	Bedding 1	n.a.	n.a.	39	2813997	188239	37.3	n.a.	n.a.	L	n.a.	n.a.	n.a.	n.a.	LIPI-1 (partial)
79085	CLIP 2021/01123	LISVAL758	L. innocua	2021-05-03	2021	Spring	Sheep farm	Valencia	Animal	Feces sheep 9	n.a.	n.a.	77	2861088	97926	37.28	n.a.	n.a.	L	n.a.	n.a.	n.a.	n.a.	LIPI-4		SSI-2
79086	CLIP 2021/01124	LISVAL759	L. monocytogenes	2021-05-03	2021	Spring	Sheep farm	Valencia	Animal	Feces sheep 9	n.a.	n.a.	30	2873883	291447	37.93	99.8856	I	IVb	CC1	ST1	SL1	CT9729	LIPI-1, LIPI-3
79265	CLIP 2021/01082	LISVAL717	L. innocua	2021-04-28	2021	Spring	Cattle farm	Murcia	Animal	Feces cow 15	n.a.	n.a.	54	2896061	172932	37.4	n.a.	n.a.	L	n.a.	n.a.	n.a.	n.a.	LIPI-4		SSI-2
79266	CLIP 2021/01083	LISVAL718	L. innocua	2021-04-28	2021	Spring	Cattle farm	Murcia	Animal	Feces cow 21	n.a.	n.a.	43	2830496	223061	37.41	n.a.	n.a.	L	n.a.	n.a.	n.a.	n.a.	LIPI-3 (partial), LIPI-4		SSI-2
79267	CLIP 2021/01084	LISVAL719	L. innocua	2021-04-28	2021	Spring	Cattle farm	Murcia	Animal	Feces cow 24	n.a.	n.a.	41	2843088	223115	37.41	n.a.	n.a.	L	n.a.	n.a.	n.a.	n.a.	LIPI-4		SSI-2
79268	CLIP 2021/01085	LISVAL720	L. innocua	2021-04-28	2021	Spring	Cattle farm	Murcia	Animal	Feces cow 25	n.a.	n.a.	26	2868764	265611	37.44	n.a.	n.a.	L	n.a.	n.a.	n.a.	n.a.	LIPI-3 (partial), LIPI-4		SSI-2
79269	CLIP 2021/01086	LISVAL721	L. innocua	2021-04-28	2021	Spring	Cattle farm	Murcia	Animal	Feces cow 27	n.a.	n.a.	58	2866733	134790	37.45	n.a.	n.a.	L	n.a.	n.a.	n.a.	n.a.	LIPI-3 (partial), LIPI-4		SSI-2
79270	CLIP 2021/01087	LISVAL722	L. innocua	2021-04-28	2021	Spring	Cattle farm	Murcia	Animal	Feces cow 28	n.a.	n.a.	57	2891226	125671	37.39	n.a.	n.a.	L	n.a.	n.a.	n.a.	n.a.	LIPI-4		SSI-2
79271	CLIP 2021/01088	LISVAL723	L. innocua	2021-04-28	2021	Spring	Cattle farm	Murcia	Animal	Feces cow 30	n.a.	n.a.	47	2892338	242749	37.37	n.a.	n.a.	L	n.a.	n.a.	n.a.	n.a.	LIPI-3 (partial), LIPI-4		SSI-2
79272	CLIP 2021/01089	LISVAL724	L. innocua	2021-04-28	2021	Spring	Cattle farm	Murcia	Animal	Feces cow 31	n.a.	n.a.	53	2826178	149938	37.29	n.a.	n.a.	L	n.a.	n.a.	n.a.	n.a.	LIPI-4		SSI-2
79273	CLIP 2021/01090	LISVAL725	L. innocua	2021-04-28	2021	Spring	Cattle farm	Murcia	Animal	Feces cow 32	n.a.	n.a.	91	2899648	112807	37.25	n.a.	n.a.	L	n.a.	n.a.	n.a.	n.a.	LIPI-4		SSI-2
79274	CLIP 2021/01091	LISVAL726	L. monocytogenes	2021-04-28	2021	Spring	Cattle farm	Murcia	Animal	Feces cow 32	n.a.	n.a.	35	2905611	282757	37.9	99.9428	I	IVb	CC217	ST217	SL217	CT9762	LIPI-1, LIPI-3, LIPI-4
79275	CLIP 2021/01092	LISVAL727	L. innocua	2021-04-28	2021	Spring	Cattle farm	Murcia	Animal	Feces cow 33	n.a.	n.a.	34	2890943	212259	37.39	n.a.	n.a.	L	n.a.	n.a.	n.a.	n.a.	LIPI-4		SSI-2
79276	CLIP 2021/01093	LISVAL728	L. innocua	2021-04-28	2021	Spring	Cattle farm	Murcia	Animal	Feces cow 34	n.a.	n.a.	32	2888642	264526	37.39	n.a.	n.a.	L	n.a.	n.a.	n.a.	n.a.	LIPI-4		SSI-2
79277	CLIP 2021/01094	LISVAL729	L. innocua	2021-04-28	2021	Spring	Cattle farm	Murcia	Animal	Feces cow 35	n.a.	n.a.	41	2793648	282921	37.44	n.a.	n.a.	L	n.a.	n.a.	n.a.	n.a.	LIPI-3 (partial), LIPI-4		SSI-2
79278	CLIP 2021/01095	LISVAL730	L. innocua	2021-04-28	2021	Spring	Cattle farm	Murcia	Farm environment	Wheel	n.a.	n.a.	47	2870513	149147	37.44	n.a.	n.a.	L	n.a.	n.a.	n.a.	n.a.	LIPI-3 (partial), LIPI-4		SSI-2
79279	CLIP 2021/01096	LISVAL731	L. fleischmannii subsp. coloradonensis	2021-04-28	2021	Spring	Cattle farm	Murcia	Farm environment	Wheel	n.a.	n.a.	77	3039200	101377	38.41	n.a.	n.a.	L	n.a.	n.a.	n.a.	n.a.
79280	CLIP 2021/01097	LISVAL732	L. innocua	2021-04-28	2021	Spring	Cattle farm	Murcia	Farm environment	Milk filter	n.a.	n.a.	27	2836208	225789	37.41	n.a.	n.a.	L	n.a.	n.a.	n.a.	n.a.	LIPI-4		SSI-2
79281	CLIP 2021/01098	LISVAL733	L. innocua	2021-04-28	2021	Spring	Cattle farm	Murcia	Farm environment	Water through 2	n.a.	n.a.	29	2889682	468594	37.4	n.a.	n.a.	L	n.a.	n.a.	n.a.	n.a.	LIPI-4		SSI-2
79282	CLIP 2021/01099	LISVAL734	L. innocua	2021-04-28	2021	Spring	Cattle farm	Murcia	Farm environment	Food through 3	n.a.	n.a.	26	2870966	316914	37.44	n.a.	n.a.	L	n.a.	n.a.	n.a.	n.a.	LIPI-3 (partial), LIPI-4		SSI-2
79283	CLIP 2021/01100	LISVAL735	L. innocua	2021-04-28	2021	Spring	Cattle farm	Murcia	Farm environment	Food through 1	n.a.	n.a.	26	2888987	521403	37.4	n.a.	n.a.	L	n.a.	n.a.	n.a.	n.a.	LIPI-4		SSI-2
79284	CLIP 2021/01101	LISVAL736	L. innocua	2021-04-28	2021	Spring	Cattle farm	Murcia	Farm environment	Food mixer unifeed	n.a.	n.a.	30	2874757	466056	37.44	n.a.	n.a.	L	n.a.	n.a.	n.a.	n.a.	LIPI-3 (partial), LIPI-4		SSI-2
79285	CLIP 2021/01102	LISVAL737	L. innocua	2021-04-28	2021	Spring	Cattle farm	Murcia	Farm environment	Food through 2	n.a.	n.a.	20	2887448	272605	37.39	n.a.	n.a.	L	n.a.	n.a.	n.a.	n.a.	LIPI-4		SSI-2
79287	CLIP 2021/01104	LISVAL739	L. innocua	2021-05-03	2021	Spring	Sheep farm	Valencia	Animal	Feces sheep 1	n.a.	n.a.	23	2866695	300001	37.26	n.a.	n.a.	L	n.a.	n.a.	n.a.	n.a.	LIPI-4		SSI-2
79288	CLIP 2021/01105	LISVAL740	L. innocua	2021-05-03	2021	Spring	Sheep farm	Valencia	Animal	Feces sheep 4	n.a.	n.a.	38	2867572	292095	37.27	n.a.	n.a.	L	n.a.	n.a.	n.a.	n.a.	LIPI-4		SSI-2
79289	CLIP 2021/01106	LISVAL741	L. innocua	2021-05-03	2021	Spring	Sheep farm	Valencia	Animal	Feces sheep 6	n.a.	n.a.	25	2782626	223491	37.43	n.a.	n.a.	L	n.a.	n.a.	n.a.	n.a.	LIPI-3 (partial), LIPI-4		SSI-2
79290	CLIP 2021/01107	LISVAL742	L. innocua	2021-05-03	2021	Spring	Sheep farm	Valencia	Animal	Feces sheep 10	n.a.	n.a.	27	2788091	223316	37.42	n.a.	n.a.	L	n.a.	n.a.	n.a.	n.a.	LIPI-3 (partial), LIPI-4		SSI-2
79291	CLIP 2021/01109	LISVAL744	L. monocytogenes	2021-05-03	2021	Spring	Sheep farm	Valencia	Animal	Feces sheep 11	n.a.	n.a.	23	2929566	503481	37.89	99.8284	I	IVb	CC388	ST388	SL387	CT9761	LIPI-1, LIPI-4
79292	CLIP 2021/01110	LISVAL745	L. monocytogenes	2021-05-03	2021	Spring	Sheep farm	Valencia	Animal	Feces sheep 12	n.a.	n.a.	48	2926292	161171	37.89	100	I	Iib	CC5	ST363	SL363	CT9764	LIPI-1, LIPI-3, LIPI-4		SSI-1
79293	CLIP 2021/01111	LISVAL746	L. innocua	2021-05-03	2021	Spring	Sheep farm	Valencia	Animal	Feces sheep 15	n.a.	n.a.	88	2865813	98415	37.27	n.a.	n.a.	L	n.a.	n.a.	n.a.	n.a.	LIPI-4		SSI-2
79294	CLIP 2021/01112	LISVAL747	L. innocua	2021-05-03	2021	Spring	Sheep farm	Valencia	Animal	Feces sheep 16	n.a.	n.a.	329	2901632	296184	38.54	n.a.	n.a.	L	n.a.	n.a.	n.a.	n.a.	LIPI-3 (partial), LIPI-4		SSI-2
79295	CLIP 2021/01113	LISVAL748	L. innocua	2021-05-03	2021	Spring	Sheep farm	Valencia	Animal	Feces sheep 18	n.a.	n.a.	25	2865993	293537	37.27	n.a.	n.a.	L	n.a.	n.a.	n.a.	n.a.	LIPI-4		SSI-2
79296	CLIP 2021/01114	LISVAL749	L. monocytogenes	2021-05-03	2021	Spring	Sheep farm	Valencia	Animal	Feces sheep 2	n.a.	n.a.	41	2930748	509224	37.94	100	I	IVb	CC4	ST219	SL219	CT9765	LIPI-1, LIPI-3, LIPI-4
79297	CLIP 2021/01115	LISVAL750	L. innocua	2021-05-03	2021	Spring	Sheep farm	Valencia	Animal	Feces sheep 3	n.a.	n.a.	28	2784081	467977	37.43	n.a.	n.a.	L	n.a.	n.a.	n.a.	n.a.	LIPI-3 (partial), LIPI-4		SSI-2
79298	CLIP 2021/01116	LISVAL751	L. monocytogenes	2021-05-03	2021	Spring	Sheep farm	Valencia	Animal	Feces sheep 4	n.a.	n.a.	38	2892419	285998	37.91	99.8284	I	IVb	CC388	ST388	SL387	CT9760	LIPI-1, LIPI-4
79299	CLIP 2021/01117	LISVAL752	L. monocytogenes	2021-05-03	2021	Spring	Sheep farm	Valencia	Animal	Feces sheep 12	n.a.	n.a.	35	2929237	355054	37.89	100	I	IIb	CC5	ST363	SL363	CT9764	LIPI-1, LIPI-3, LIPI-4		SSI-1
79300	CLIP 2021/01118	LISVAL753	L. monocytogenes	2021-05-03	2021	Spring	Sheep farm	Valencia	Animal	Feces sheep 17	n.a.	n.a.	38	2926934	434054	37.93	100	I	IVb	CC4	ST219	SL219	CT9765	LIPI-1, LIPI-3, LIPI-4
79301	CLIP 2021/01119	LISVAL754	L. innocua	2021-05-03	2021	Spring	Sheep farm	Valencia	Animal	Feces sheep 17	n.a.	n.a.	55	2865195	137442	37.27	n.a.	n.a.	L	n.a.	n.a.	n.a.	n.a.	LIPI-4		SSI-2
79302	CLIP 2021/01120	LISVAL755	L. innocua	2021-05-03	2021	Spring	Sheep farm	Valencia	Farm environment	Water through 3	n.a.	n.a.	39	2783443	186727	37.43	n.a.	n.a.	L	n.a.	n.a.	n.a.	n.a.	LIPI-3 (partial), LIPI-4		SSI-2
79348	CLIP 2021/01108	LISVAL743	L. innocua	2021-05-03	2021	Spring	Sheep farm	Valencia	Animal	Feces sheep 11	n.a.	n.a.	33	2866683	332023	37.26	n.a.	n.a.	L	n.a.	n.a.	n.a.	n.a.	LIPI-4		SSI-2
79912	CLIP 2021/01133	LISVAL768	L. innocua	2021-05-11	2021	Spring	Wastewater	Valencia	Urban environment	315	n.a.	D	117	2974281	61284	37.35	n.a.	n.a.	L	n.a.	n.a.	n.a.	n.a.	LIPI-3 (partial), LIPI-4		SSI-2
79913	CLIP 2021/01134	LISVAL769	L. innocua	2021-05-11	2021	Spring	Wastewater	Valencia	Urban environment	264	n.a.	B	82	2883573	69432	37.42	n.a.	n.a.	L	n.a.	n.a.	n.a.	n.a.	LIPI-3 (partial), LIPI-4		SSI-2
79914	CLIP 2021/01135	LISVAL770	L. monocytogenes	2021-05-11	2021	Spring	Wastewater	Valencia	Urban environment	264	n.a.	B	83	2972053	90423	37.94	99.4851	I	IVb	CC2	ST2	SL2	CT9981	LIPI-1
79915	CLIP 2021/01136	LISVAL771	L. innocua	2021-05-11	2021	Spring	Wastewater	Valencia	Urban environment	1099	n.a.	C	30	2866811	376572	37.34	n.a.	n.a.	L	n.a.	n.a.	n.a.	n.a.	LIPI-3 (partial), LIPI-4		SSI-2
79919	CLIP 2021/01140	LISVAL775	L. portnoyi	2021-05-12	2021	Spring	Mediterranean Sea	Valencia	Environment	Passage Marjal LOÇ	n.a.	Plant	106	3159619	138773	42.26	n.a.	n.a.	NO band	n.a.	n.a.	n.a.	n.a.
79938	CLIP 2021/01152	LISVAL788	L. seeligeri	2021-05-25	2021	Spring	Lake	Valencia	Environment	Irrigation ditch 3 ARE	n.a.	Water	24	2759307	382581	37.35	n.a.	n.a.	L	n.a.	n.a.	n.a.	n.a.	LIPI-1 (partial)
79939	CLIP 2021/01153	LISVAL789	L. innocua	2021-05-28	2021	Spring	Wastewater	Valencia	Urban environment	302	n.a.	D	17	2798299	585850	37.35	n.a.	n.a.	L	n.a.	n.a.	n.a.	n.a.	LIPI-3 (partial), LIPI-4		SSI-2
79940	CLIP 2021/01154	LISVAL790	L. fleischmannii subsp. fleischmannii	2021-05-28	2021	Spring	Wastewater	Valencia	Urban environment	158	n.a.	B	23	2800761	322396	38.34	n.a.	n.a.	L	n.a.	n.a.	n.a.	n.a.
79941	CLIP 2021/01155	LISVAL791	L. innocua	2021-05-28	2021	Spring	Wastewater	Valencia	Urban environment	106	n.a.	C	32	2960640	335875	37.17	n.a.	n.a.	L	n.a.	n.a.	n.a.	n.a.	LIPI-4		emrC
79942	CLIP 2021/01156	LISVAL792	L. monocytogenes	2021-05-28	2021	Spring	Wastewater	Valencia	Urban environment	122	n.a.	C	28	2949179	302057	37.89	99.8284	I	IIb	CC3	ST3	SL3	CT9727	LIPI-1, LIPI-3		SSI-1
79944	CLIP 2021/01158	LISVAL799	L. monocytogenes	2021-06-08	2021	Spring	Wastewater	Valencia	Urban environment	777	n.a.	A	47	3043435	217764	37.8	99.8856	I	IVb	CC2	ST2	SL2	CT404	LIPI-1
79945	CLIP 2021/01159	LISVAL800	L. monocytogenes	2021-06-08	2021	Spring	Wastewater	Valencia	Urban environment	313	n.a.	D	34	2970773	516332	37.95	99.8856	I	IIb	CC3	ST3	SL3	CT9994	LIPI-1, LIPI-3		SSI-1
79946	CLIP 2021/01160	LISVAL801	L. innocua	2021-06-08	2021	Spring	Wastewater	Valencia	Urban environment	131	n.a.	C	54	2995771	179560	37.31	n.a.	n.a.	L	n.a.	n.a.	n.a.	n.a.	LIPI-3 (partial), LIPI-4		SSI-2, emrC
79947	CLIP 2021/01161	LISVAL802	L. innocua	2021-06-08	2021	Spring	Wastewater	Valencia	Urban environment	175	n.a.	B	14	2803203	529938	37.42	n.a.	n.a.	L	n.a.	n.a.	n.a.	n.a.	LIPI-3 (partial), LIPI-4
79948	CLIP 2021/01162	LISVAL803	L. monocytogenes	2021-06-11	2021	Spring	River	Valencia	Environment	Forest 2 AJO	n.a.	Plant	31	2879510	225125	37.93	99.8284	I	IVb	CC1	ST1	SL1	CT9992	LIPI-1, LIPI-3
79949	CLIP 2021/01163	LISVAL804	L. monocytogenes	2021-06-11	2021	Spring	River	Valencia	Environment	Dry soil with bird feces riverside AJO	n.a.	Soil	23	2878657	301918	37.93	99.8284	I	IVb	CC1	ST1	SL1	CT9991	LIPI-1, LIPI-3
79950	CLIP 2021/01164	LISVAL805	L. welshimeri	2021-06-11	2021	Spring	River	Valencia	Environment	Dry soil with bird feces riverside AJO	n.a.	Soil	19	2803292	437346	36.3	n.a.	n.a.	L	n.a.	n.a.	n.a.	n.a.
79951	CLIP 2021/01165	LISVAL806	L. innocua	2021-06-11	2021	Spring	River	Valencia	Environment	Dry soil 3.1 + vegetation AJO	n.a.	Soil	366	2958217	543628	37.44	n.a.	n.a.	L	n.a.	n.a.	n.a.	n.a.	LIPI-4
79952	CLIP 2021/01166	LISVAL807	L. innocua	2021-06-11	2021	Spring	River	Valencia	Environment	Soil 3.1 AJO	n.a.	Soil	32	2844826	498290	37.39	n.a.	n.a.	L	n.a.	n.a.	n.a.	n.a.	LIPI-4
79953	CLIP 2021/01167	LISVAL808	L. seeligeri	2021-06-11	2021	Spring	River	Valencia	Environment	Dry soil with bird feces AJO	n.a.	Soil	43	2828294	160574	37.26	n.a.	n.a.	L	n.a.	n.a.	n.a.	n.a.	LIPI-1 (partial), LIPI-3 (partial)
79954	CLIP 2021/01168	LISVAL809	L. seeligeri	2021-06-11	2021	Spring	River	Valencia	Environment	Vegetation dry path riverside 1 AJO	n.a.	Plant	28	2787564	283936	37.36	n.a.	n.a.	L	n.a.	n.a.	n.a.	n.a.	LIPI-1 (partial)
79955	CLIP 2021/01169	LISVAL810	L. innocua	2021-06-11	2021	Spring	River	Valencia	Environment	Mud river 3 AJO	n.a.	Mud	33	2845904	542847	37.39	n.a.	n.a.	L	n.a.	n.a.	n.a.	n.a.	LIPI-4
79956	CLIP 2021/01170	LISVAL811	L. seeligeri	2021-06-11	2021	Spring	River	Valencia	Environment	Mud 2.2 AJO	n.a.	Mud	32	2768738	200936	37.34	n.a.	n.a.	L	n.a.	n.a.	n.a.	n.a.	LIPI-1 (partial)
79957	CLIP 2021/01171	LISVAL812	L. innocua	2021-06-11	2021	Spring	River	Valencia	Environment	River 1.2 AJO	n.a.	Water	25	2844551	543478	37.39	n.a.	n.a.	L	n.a.	n.a.	n.a.	n.a.	LIPI-4
79958	CLIP 2021/01172	LISVAL813	L. innocua	2021-06-11	2021	Spring	River	Valencia	Environment	River 2.3 AJO	n.a.	Water	64	2853090	424647	37.43	n.a.	n.a.	L	n.a.	n.a.	n.a.	n.a.	LIPI-4
79959	CLIP 2021/01173	LISVAL814	L. fleischmannii subsp. coloradonensis	2021-06-14	2021	Summer	Mediterranean Sea	Valencia	Environment	Mud + vegetation LOÇ	n.a.	Mud	47	2960075	151403	38.54	n.a.	n.a.	L	n.a.	n.a.	n.a.	n.a.
79960	CLIP 2021/01174	LISVAL815	L. monocytogenes	2021-06-11	2021	Spring	River	Valencia	Environment	Vegetation river AJO	n.a.	Plant	24	2964876	477359	37.9	99.9428	II	IIa	CC20	ST20	SL20	CT10000	LIPI-1
79961	CLIP 2021/01175	LISVAL816	L. seeligeri	2021-06-11	2021	Spring	River	Valencia	Environment	Mud 2.1	n.a.	Mud	23	2769351	744246	37.34	n.a.	n.a.	L	n.a.	n.a.	n.a.	n.a.	LIPI-1 (partial)
79962	CLIP 2021/01176	LISVAL817	L. seeligeri	2021-06-11	2021	Spring	River	Valencia	Environment	Stagnant water 2 AJO	n.a.	Water	49	2868043	160574	37.24	n.a.	n.a.	L	n.a.	n.a.	n.a.	n.a.	LIPI-1 (partial), LIPI-3 (partial)
79963	CLIP 2021/01177	LISVAL818	L. innocua	2021-06-11	2021	Spring	River	Valencia	Environment	Dry soil riverside	n.a.	Soil	19	2863303	580287	37.33	n.a.	n.a.	L	n.a.	n.a.	n.a.	n.a.	LIPI-3 (partial), LIPI-4		SSI-2, emrC
79966	CLIP 2021/01180	LISVAL821	L. monocytogenes	2021-06-23	2021	Summer	Wastewater	Valencia	Urban environment	778	n.a.	A	60	2938725	227660	37.87	100	I	IVb	ST213	ST213	SL213	CT1846	LIPI-1, LIPI-3, LIPI-4
79967	CLIP 2021/01181	LISVAL822	L. innocua	2021-06-23	2021	Summer	Wastewater	Valencia	Urban environment	778	n.a.	A	16	2800389	483149	37.39	n.a.	n.a.	L	n.a.	n.a.	n.a.	n.a.	LIPI-4		SSI-2
79968	CLIP 2021/01182	LISVAL823	L. monocytogenes	2021-06-23	2021	Summer	Wastewater	Valencia	Urban environment	279	n.a.	A	36	2889275	228243	37.92	99.5995	I	IVb	CC388	ST388	SL387	CT10004	LIPI-1, LIPI-4
79969	CLIP 2021/01183	LISVAL824	L. innocua	2021-06-23	2021	Summer	Wastewater	Valencia	Urban environment	279	n.a.	A	53	2993752	223193	37.32	n.a.	n.a.	L	n.a.	n.a.	n.a.	n.a.	LIPI-3 (partial), LIPI-4		SSI-2
79970	CLIP 2021/01184	LISVAL825	L. monocytogenes	2021-06-23	2021	Summer	Wastewater	Valencia	Urban environment	298	n.a.	D	35	2992993	267868	37.98	99.8856	II	IIa	CC121	ST121	SL121	CT9986	LIPI-1		SSI-2
79971	CLIP 2021/01185	LISVAL826	L. innocua	2021-06-23	2021	Summer	Wastewater	Valencia	Urban environment	298	n.a.	D	58	2878523	177727	37.36	n.a.	n.a.	L	n.a.	n.a.	n.a.	n.a.	LIPI-3 (partial), LIPI-4		SSI-2
79972	CLIP 2021/01186	LISVAL827	L. monocytogenes	2021-06-23	2021	Summer	Wastewater	Valencia	Urban environment	304	n.a.	D	56	2959401	243629	37.8	100	I	IVb	CC217	ST217	SL217	CT10009	LIPI-1, LIPI-3, LIPI-4
79973	CLIP 2021/01187	LISVAL828	L. innocua	2021-06-23	2021	Summer	Wastewater	Valencia	Urban environment	304	n.a.	D	24	2805786	460042	37.4	n.a.	n.a.	L	n.a.	n.a.	n.a.	n.a.	LIPI-4		SSI-2
79974	CLIP 2021/01188	LISVAL829	L. monocytogenes	2021-06-23	2021	Summer	Wastewater	Valencia	Urban environment	125	n.a.	C	87	2865401	434736	38.01	99.9428	II	IIa	CC155	ST155	SL155	CT1170	LIPI-1		SSI-1
80014	CLIP 2021/01189	LISVAL830	L. innocua	2021-06-23	2021	Summer	Wastewater	Valencia	Urban environment	125	n.a.	C	45	2930818	260783	37.38	n.a.	n.a.	L	n.a.	n.a.	n.a.	n.a.	LIPI-3 (partial), LIPI-4		SSI-2
80015	CLIP 2021/01190	LISVAL831	L. monocytogenes	2021-06-23	2021	Summer	Wastewater	Valencia	Urban environment	114	n.a.	C	32	2961063	438896	37.85	99.7712	II	IIa	CC8	ST120	SL8	CT10007	LIPI-1		SSI-1
80016	CLIP 2021/01191	LISVAL832	L. innocua	2021-06-23	2021	Summer	Wastewater	Valencia	Urban environment	114	n.a.	C	32	2854799	469691	37.4	n.a.	n.a.	L	n.a.	n.a.	n.a.	n.a.	LIPI-3, LIPI-4		SSI-2, emrC
80017	CLIP 2021/01192	LISVAL833	L. monocytogenes	2021-06-23	2021	Summer	Wastewater	Valencia	Urban environment	179	n.a.	B	43	2966210	434876	37.91	100	I	IVb	CC4	ST219	SL219	CT10003	LIPI-1, LIPI-3, LIPI-4
80018	CLIP 2021/01193	LISVAL834	L. innocua	2021-06-23	2021	Summer	Wastewater	Valencia	Urban environment	179	n.a.	B	131	2963645	460946	37.61	n.a.	n.a.	IIa	n.a.	n.a.	n.a.	n.a.	LIPI-4		SSI-2
80019	CLIP 2021/01194	LISVAL835	L. innocua	2021-06-23	2021	Summer	Wastewater	Valencia	Urban environment	195	n.a.	B	43	2863621	228822	37.4	n.a.	n.a.	L	n.a.	n.a.	n.a.	n.a.	LIPI-3 (partial), LIPI-4		SSI-2
80021	CLIP 2021/01195	LISVAL840	L. monocytogenes	2021-06-28	2021	Summer	Cattle farm	Murcia	Animal	Feces cow 5	n.a.	n.a.	35	2883866	211010	37.95	99.9428	I	IVb	CC4	ST4	SL4	CT10015	LIPI-1, LIPI-3, LIPI-4
80022	CLIP 2021/01196	LISVAL841	L. innocua	2021-06-28	2021	Summer	Cattle farm	Murcia	Animal	Feces cow 8	n.a.	n.a.	32	2863420	264551	37.33	n.a.	n.a.	L	n.a.	n.a.	n.a.	n.a.	LIPI-3 (partial), LIPI-4		SSI-2
80023	CLIP 2021/01197	LISVAL842	L. innocua	2021-06-28	2021	Summer	Cattle farm	Murcia	Animal	Feces cow 23	n.a.	n.a.	30	2888301	346359	37.36	n.a.	n.a.	L	n.a.	n.a.	n.a.	n.a.	LIPI-3 (partial), LIPI-4		SSI-2
80024	CLIP 2021/01198	LISVAL843	L. monocytogenes	2021-06-28	2021	Summer	Cattle farm	Murcia	Animal	Feces cow 33	n.a.	n.a.	27	2884916	233908	37.95	99.9428	I	IVb	CC4	ST4	SL4	CT10015	LIPI-1, LIPI-3, LIPI-4
80330	CLIP 2021/01600	LISVAL859	L. innocua	2021-07-07	2021	Summer	Wastewater	Valencia	Urban environment	4072	n.a.	A	17	2916599	466051	37.4	n.a.	n.a.	L	n.a.	n.a.	n.a.	n.a.	LIPI-4		SSI-2, emrC
80331	CLIP 2021/01601	LISVAL860	L. monocytogenes	2021-07-07	2021	Summer	Wastewater	Valencia	Urban environment	4072	n.a.	A	26	2971694	516610	37.95	99.7712	I	IIb	CC3	ST3	SL3	CT10460	LIPI-1, LIPI-3		SSI-1
80332	CLIP 2021/01602	LISVAL861	L. monocytogenes	2021-07-07	2021	Summer	Wastewater	Valencia	Urban environment	275	n.a.	A	28	2972261	359346	37.97	99.8856	I	IIb	CC3	ST3	SL3	CT1305	LIPI-1, LIPI-3		SSI-1
80333	CLIP 2021/01603	LISVAL862	L. innocua	2021-07-07	2021	Summer	Wastewater	Valencia	Urban environment	275	n.a.	A	17	2902409	482846	37.26	n.a.	n.a.	L	n.a.	n.a.	n.a.	n.a.	LIPI-4		SSI-2, emrC
80334	CLIP 2021/01604	LISVAL863	L. monocytogenes	2021-07-07	2021	Summer	Wastewater	Valencia	Urban environment	4091	n.a.	A	33	2912653	265331	37.87	99.8856	I	IVb-v1	CC183	ST382	SL382	CT10451	LIPI-1, LIPI-3, LIPI-4
80335	CLIP 2021/01605	LISVAL864	L. monocytogenes	2021-07-07	2021	Summer	Wastewater	Valencia	Urban environment	198	n.a.	B	39	3055440	179896	37.91	99.7712	I	IIb	CC3	ST3	SL3	CT10461	LIPI-1, LIPI-3		SSI-1
80336	CLIP 2021/01606	LISVAL865	L. immobilis	2021-07-07	2021	Summer	Wastewater	Valencia	Urban environment	198	n.a.	B	35	2869914	308435	35.9	n.a.	n.a.	L	n.a.	n.a.	n.a.	n.a.
80337	CLIP 2021/01607	LISVAL866	L. monocytogenes	2021-07-07	2021	Summer	Wastewater	Valencia	Urban environment	183	n.a.	B	26	2931518	328152	37.86	99.9428	II	IIa	CC37	ST37	SL37	CT10455	LIPI-1
80338	CLIP 2021/01608	LISVAL867	L. innocua	2021-07-07	2021	Summer	Wastewater	Valencia	Urban environment	183	n.a.	B	21	2777268	490861	37.41	n.a.	n.a.	L	n.a.	n.a.	n.a.	n.a.	LIPI-4		SSI-2
80339	CLIP 2021/01609	LISVAL868	L. monocytogenes	2021-07-07	2021	Summer	Wastewater	Valencia	Urban environment	300	n.a.	D	29	2878733	512122	37.93	100	I	IVb	CC6	ST6	SL6	CT6762	LIPI-1, LIPI-3
80340	CLIP 2021/01610	LISVAL869	L. innocua	2021-07-07	2021	Summer	Wastewater	Valencia	Urban environment	300	n.a.	D	22	2887886	581663	37.43	n.a.	n.a.	L	n.a.	n.a.	n.a.	n.a.	LIPI-3 (partial), LIPI-4		SSI-2
80341	CLIP 2021/01611	LISVAL870	L. monocytogenes	2021-07-07	2021	Summer	Wastewater	Valencia	Urban environment	311	n.a.	D	28	2885972	285785	37.95	99.8856	I	IVb	CC4	ST2802	SL4	CT10450	LIPI-1, LIPI-3, LIPI-4
80342	CLIP 2021/01612	LISVAL871	L. innocua	2021-07-07	2021	Summer	Wastewater	Valencia	Urban environment	311	n.a.	D	19	2865764	228713	37.32	n.a.	n.a.	L	n.a.	n.a.	n.a.	n.a.	LIPI-3 (partial), LIPI-4		SSI-2, emrC
80343	CLIP 2021/01613	LISVAL872	L. monocytogenes	2021-07-07	2021	Summer	Wastewater	Valencia	Urban environment	134	n.a.	C	20	2947165	1503845	37.88	99.8856	II	IIa	CC11	ST451	SL451	CT10456	LIPI-1
80344	CLIP 2021/01614	LISVAL873	L. innocua	2021-07-07	2021	Summer	Wastewater	Valencia	Urban environment	134	n.a.	C	19	2814818	478077	37.4	n.a.	n.a.	L	n.a.	n.a.	n.a.	n.a.	LIPI-4		SSI-2
80432	CLIP 2021/01621	LISVAL880	L. valentina	2021-07-14	2021	Summer	Lake	Valencia	Environment	Mud 3 ARE	n.a.	Mud	168	2947959	46751	40.06	n.a.	n.a.	L	n.a.	n.a.	n.a.	n.a.
80433	CLIP 2021/01622	LISVAL881	L. valentina	2021-07-14	2021	Summer	Lake	Valencia	Environment	Mud ARE	n.a.	Mud	151	2922513	46774	40.1	n.a.	n.a.	L	n.a.	n.a.	n.a.	n.a.
80450	CLIP 2021/01639	LISVAL902	L. monocytogenes	2021-07-21	2021	Summer	Wastewater	Valencia	Urban environment	821	n.a.	A	16	2884460	356094	37.93	99.7712	I	IIb	CC87	ST87	SL87	CT10492	LIPI-1, LIPI-4
80451	CLIP 2021/01640	LISVAL903	L. innocua	2021-07-21	2021	Summer	Wastewater	Valencia	Urban environment	821	n.a.	A	10	2776150	1436012	37.4	n.a.	n.a.	L	n.a.	n.a.	n.a.	n.a.	LIPI-4		SSI-2
80452	CLIP 2021/01641	LISVAL904	L. innocua	2021-07-21	2021	Summer	Wastewater	Valencia	Urban environment	337	n.a.	A	18	2846001	482276	37.4	n.a.	n.a.	L	n.a.	n.a.	n.a.	n.a.	LIPI-3 (partial), LIPI-4		SSI-2
80453	CLIP 2021/01642	LISVAL905	L. monocytogenes	2021-07-21	2021	Summer	Wastewater	Valencia	Urban environment	337	n.a.	A	15	2887432	491851	37.89	99.8856	II	IIa	CC155	ST155	SL155	CT2704	LIPI-1		SSI-1
80454	CLIP 2021/01643	LISVAL906	L. innocua	2021-07-21	2021	Summer	Wastewater	Valencia	Urban environment	4097	n.a.	A	32	2869412	172424	37.37	n.a.	n.a.	L	n.a.	n.a.	n.a.	n.a.	LIPI-3, LIPI-4		SSI-2
80455	CLIP 2021/01644	LISVAL907	L. innocua	2021-07-21	2021	Summer	Wastewater	Valencia	Urban environment	200	n.a.	B	35	2908303	242432	37.32	n.a.	n.a.	L	n.a.	n.a.	n.a.	n.a.	LIPI-3, LIPI-4		SSI-2
80456	CLIP 2021/01645	LISVAL908	L. monocytogenes	2021-07-21	2021	Summer	Wastewater	Valencia	Urban environment	186	n.a.	B	31	2914871	263887	37.9	99.7712	I	IVb	CC212	ST2804	SL212	CT10489	LIPI-1, LIPI-3, LIPI-4
80457	CLIP 2021/01647	LISVAL910	L. innocua	2021-07-21	2021	Summer	Wastewater	Valencia	Urban environment	299	n.a.	D	14	2871568	491591	37.3	n.a.	n.a.	L	n.a.	n.a.	n.a.	n.a.	LIPI-3 (partial), LIPI-4		SSI-2
80458	CLIP 2021/01648	LISVAL911	L. monocytogenes	2021-07-21	2021	Summer	Wastewater	Valencia	Urban environment	299	n.a.	D	26	2883318	251869	37.95	99.8856	I	IVb	CC4	ST2802	SL4	CT10450	LIPI-1, LIPI-3, LIPI-4
80459	CLIP 2021/01649	LISVAL912	L. monocytogenes	2021-07-21	2021	Summer	Wastewater	Valencia	Urban environment	307	n.a.	D	22	2932759	237905	37.79	99.9428	II	IIa	CC204	ST1346	SL204	CT10487	LIPI-1		SSI-1
80460	CLIP 2021/01650	LISVAL913	L. innocua	2021-07-21	2021	Summer	Wastewater	Valencia	Urban environment	307	n.a.	D	14	2887603	564651	37.42	n.a.	n.a.	L	n.a.	n.a.	n.a.	n.a.	LIPI-3 (partial), LIPI-4		SSI-2
80461	CLIP 2021/01652	LISVAL915	L. monocytogenes	2021-07-21	2021	Summer	Wastewater	Valencia	Urban environment	533	n.a.	C	30	3002446	257718	37.91	99.8284	I	IVb	CC1	ST1	SL1	CT10478	LIPI-1, LIPI-3
80462	CLIP 2021/01653	LISVAL916	L. fleischmannii subsp. fleischmannii	2021-07-21	2021	Summer	Wastewater	Valencia	Urban environment	533	n.a.	C	15	2798493	316308	38.32	n.a.	n.a.	L	n.a.	n.a.	n.a.	n.a.
80536	CLIP 2021/01646	LISVAL909	L. innocua	2021-07-21	2021	Summer	Wastewater	Valencia	Urban environment	186	n.a.	B	48	2917885	169724	37.4	n.a.	n.a.	L	n.a.	n.a.	n.a.	n.a.	LIPI-4		SSI-2
80537	CLIP 2021/01651	LISVAL914	L. monocytogenes	2021-07-21	2021	Summer	Wastewater	Valencia	Urban environment	542	n.a.	C	14	3010424	504026	37.93	99.714	I	IIb	CC3	ST3	SL3	CT10504	LIPI-1, LIPI-3		SSI-1
80587	CLIP 2021/01667	LISVAL930	L. monocytogenes	2021-08-11	2021	Summer	Wastewater	Valencia	Urban environment	295	n.a.	A	36	2967667	185310	37.89	99.8284	II	IIa	CC121	ST121	SL121	CT10530	LIPI-1		SSI-2
80588	CLIP 2021/01668	LISVAL931	L. innocua	2021-08-11	2021	Summer	Wastewater	Valencia	Urban environment	295	n.a.	A	63	3026127	90729	37.19	n.a.	n.a.	L	n.a.	n.a.	n.a.	n.a.	LIPI-3 (partial), LIPI-4		SSI-2
80589	CLIP 2021/01669	LISVAL932	L. monocytogenes	2021-08-11	2021	Summer	Wastewater	Valencia	Urban environment	742	n.a.	A	104	3047641	78508	37.9	99.4279	I	IIb	CC3	ST3	SL3	CT10532	LIPI-1, LIPI-3		SSI-1
80605	CLIP 2021/01672	LISVAL935	L. innocua	2021-08-11	2021	Summer	Wastewater	Valencia	Urban environment	350	n.a.	A	233	2978765	29793	37.33	n.a.	n.a.	L	n.a.	n.a.	n.a.	n.a.	LIPI-3 (partial), LIPI-4		SSI-2, emrC
80607	CLIP 2021/01670	LISVAL933	L. innocua	2021-08-11	2021	Summer	Wastewater	Valencia	Urban environment	742	n.a.	A	110	2872123	60618	37.39	n.a.	n.a.	L	n.a.	n.a.	n.a.	n.a.	LIPI-4		SSI-2
80608	CLIP 2021/01671	LISVAL934	L. monocytogenes	2021-08-11	2021	Summer	Wastewater	Valencia	Urban environment	350	n.a.	A	106	3036801	57548	37.87	99.5423	I	IIb	CC5	ST5	SL5	CT10544	LIPI-1		SSI-1, bcrABC
80642	CLIP 2021/01673	LISVAL936	L. monocytogenes	2021-08-11	2021	Summer	Wastewater	Valencia	Urban environment	787	n.a.	A	192	2885522	28153	37.89	98.7986	I	IIb	CC77	ST77	SL77	CT10567	LIPI-1, LIPI-3		SSI-1
80643	CLIP 2021/01674	LISVAL937	L. monocytogenes	2021-08-11	2021	Summer	Wastewater	Valencia	Urban environment	351	n.a.	A	220	2985759	29778	37.97	98.1693	I	IVb	CC1	ST692	SL1	CT10546	LIPI-1, LIPI-3
80644	CLIP 2021/01675	LISVAL938	L. innocua	2021-08-11	2021	Summer	Wastewater	Valencia	Urban environment	351	n.a.	A	248	2988762	27723	37.19	n.a.	n.a.	L	n.a.	n.a.	n.a.	n.a.	LIPI-4		emrC
80645	CLIP 2021/01676	LISVAL939	L. innocua	2021-08-11	2021	Summer	Wastewater	Valencia	Urban environment	199	n.a.	B	206	2852862	28845	37.42	n.a.	n.a.	L	n.a.	n.a.	n.a.	n.a.	LIPI-3 (partial), LIPI-4		SSI-2
80646	CLIP 2021/01677	LISVAL940	L. innocua	2021-08-11	2021	Summer	Wastewater	Valencia	Urban environment	203	n.a.	B	245	2831694	23538	37.41	n.a.	n.a.	L	n.a.	n.a.	n.a.	n.a.	LIPI-3 (partial), LIPI-4		SSI-2, emrC
80647	CLIP 2021/01678	LISVAL941	L. aquatica	2021-08-11	2021	Summer	Wastewater	Valencia	Urban environment	185	n.a.	B	85	2710673	82862	39.37	n.a.	n.a.	L	n.a.	n.a.	n.a.	n.a.
80648	CLIP 2021/01679	LISVAL942	L. monocytogenes	2021-08-11	2021	Summer	Wastewater	Valencia	Urban environment	189	n.a.	B	264	2987630	25998	37.97	97.4828	I	IIb	CC3	ST3	SL3	CT10569	LIPI-1, LIPI-3		SSI-1
80649	CLIP 2021/01680	LISVAL943	L. innocua	2021-08-11	2021	Summer	Wastewater	Valencia	Urban environment	189	n.a.	B	197	2850439	31585	37.45	n.a.	n.a.	L	n.a.	n.a.	n.a.	n.a.	LIPI-3 (partial), LIPI-4		SSI-2
80650	CLIP 2021/01681	LISVAL944	L. innocua	2021-08-11	2021	Summer	Wastewater	Valencia	Urban environment	168	n.a.	B	206	2791983	29466	37.47	n.a.	n.a.	L	n.a.	n.a.	n.a.	n.a.	LIPI-3 (partial), LIPI-4		SSI-2
80651	CLIP 2021/01682	LISVAL945	L. monocytogenes	2021-08-11	2021	Summer	Wastewater	Valencia	Urban environment	173	n.a.	B	163	2901996	37206	37.92	98.7986	I	IVb	CC1	ST1	SL1	CT10547	LIPI-1, LIPI-3
80652	CLIP 2021/01683	LISVAL946	L. innocua	2021-08-11	2021	Summer	Wastewater	Valencia	Urban environment	173	n.a.	B	201	2860842	30966	37.4	n.a.	n.a.	L	n.a.	n.a.	n.a.	n.a.	LIPI-3 (partial), LIPI-4		SSI-2
80653	CLIP 2021/01684	LISVAL947	L. innocua	2021-08-11	2021	Summer	Wastewater	Valencia	Urban environment	387	n.a.	D	80	2804863	73891	37.39	n.a.	n.a.	L	n.a.	n.a.	n.a.	n.a.	LIPI-4		SSI-2
80654	CLIP 2021/01685	LISVAL948	L. monocytogenes	2021-08-11	2021	Summer	Wastewater	Valencia	Urban environment	388	n.a.	D	204	2994248	29960	37.87	98.3982	II	IIc	CC9	ST9	SL9	CT10559	LIPI-1		SSI-1, bcrABC
80655	CLIP 2021/01686	LISVAL949	L. innocua	2021-08-11	2021	Summer	Wastewater	Valencia	Urban environment	388	n.a.	D	49	2880803	138043	37.41	n.a.	n.a.	L	n.a.	n.a.	n.a.	n.a.	LIPI-3 (partial), LIPI-4		SSI-2
80656	CLIP 2021/01687	LISVAL950	L. innocua	2021-08-11	2021	Summer	Wastewater	Valencia	Urban environment	529	n.a.	C	94	2909375	76351	37.45	n.a.	n.a.	L	n.a.	n.a.	n.a.	n.a.	LIPI-4		SSI-2
82043	CLIP 2022/00042	LISVAL959	L. innocua	2021-09-08	2021	Summer	Wastewater	Valencia	Urban environment	896	n.a.	A	47	3001793	295661	37.29	n.a.	n.a.	L	n.a.	n.a.	n.a.	n.a.	LIPI-3 (partial), LIPI-4		SSI-2, emrC
82044	CLIP 2022/00043	LISVAL960	L. innocua	2021-09-08	2021	Summer	Wastewater	Valencia	Urban environment	153	n.a.	D	15	2785568	295459	37.4	n.a.	n.a.	L	n.a.	n.a.	n.a.	n.a.	LIPI-3 (partial), LIPI-4		SSI-2
82045	CLIP 2022/00044	LISVAL961	L. innocua	2021-09-08	2021	Summer	Wastewater	Valencia	Urban environment	390	n.a.	D	23	2888704	392715	37.42	n.a.	n.a.	L	n.a.	n.a.	n.a.	n.a.	LIPI-3 (partial), LIPI-4		SSI-2
82046	CLIP 2022/00045	LISVAL962	L. fleischmannii subsp. coloradonensis	2021-09-08	2021	Summer	Wastewater	Valencia	Urban environment	540	n.a.	C	55	2889545	104108	38.53	n.a.	n.a.	L	n.a.	n.a.	n.a.	n.a.
82047	CLIP 2022/00046	LISVAL964	L. innocua	2021-09-08	2021	Summer	Wastewater	Valencia	Urban environment	532	n.a.	C	23	2894778	264423	37.21	n.a.	n.a.	L	n.a.	n.a.	n.a.	n.a.	LIPI-3 (partial), LIPI-4		SSI-2, emrC
82048	CLIP 2022/00047	LISVAL965	L. innocua	2021-09-08	2021	Summer	Wastewater	Valencia	Urban environment	196	n.a.	B	9	2863083	580165	37.33	n.a.	n.a.	L	n.a.	n.a.	n.a.	n.a.	LIPI-3 (partial), LIPI-4		SSI-2, emrC
82049	CLIP 2022/00048	LISVAL966	L. innocua	2021-09-08	2021	Summer	Wastewater	Valencia	Urban environment	181	n.a.	B	15	2866616	504708	37.42	n.a.	n.a.	L	n.a.	n.a.	n.a.	n.a.	LIPI-3 (partial), LIPI-4		SSI-2
82050	CLIP 2022/00049	LISVAL967	L. innocua	2021-09-08	2021	Summer	Wastewater	Valencia	Urban environment	164	n.a.	B	30	2980581	269321	37.14	n.a.	n.a.	L	n.a.	n.a.	n.a.	n.a.	LIPI-4		SSI-2, emrC
82054	CLIP 2022/00053	LISVAL972	L. innocua	2021-09-13	2021	Summer	River	Valencia	Environment	Vegetation river AJO	n.a.	Plant	14	2840870	526617	37.37	n.a.	n.a.	L	n.a.	n.a.	n.a.	n.a.	LIPI-4
82055	CLIP 2022/00054	LISVAL973	L. innocua	2021-09-13	2021	Summer	River	Valencia	Environment	Vegetation river 2 AJO	n.a.	Plant	21	2844069	526675	37.38	n.a.	n.a.	L	n.a.	n.a.	n.a.	n.a.	LIPI-4
82056	CLIP 2022/00055	LISVAL974	L. seeligeri	2021-09-13	2021	Summer	River	Valencia	Environment	Mud 2.1 AJO	n.a.	Mud	19	2772740	262744	37.32	n.a.	n.a.	L	n.a.	n.a.	n.a.	n.a.	LIPI-1 (partial)
82057	CLIP 2022/00056	LISVAL976	L. monocytogenes	2021-09-13	2021	Summer	River	Valencia	Environment	Mud 2.1 AJO	n.a.	Mud	18	2928749	538592	37.91	99.9428	I	IVb	CC388	ST388	SL386	CT11040	LIPI-1, LIPI-4
82059	CLIP 2022/00058	LISVAL978	L. seeligeri	2021-09-13	2021	Summer	River	Valencia	Environment	Vegetation AJO	n.a.	Plant	20	2856563	536354	37.32	n.a.	n.a.	L	n.a.	n.a.	n.a.	n.a.	LIPI-1 (partial)
82060	CLIP 2022/00059	LISVAL979	L. fleischmannii subsp. coloradonensis	2021-09-13	2021	Summer	River	Valencia	Environment	Mulberry 1 AJO	n.a.	Plant	57	2929378	109789	38.53	n.a.	n.a.	L	n.a.	n.a.	n.a.	n.a.
82061	CLIP 2022/00060	LISVAL980	L. monocytogenes	2021-09-13	2021	Summer	River	Valencia	Environment	Vegetation river AJO	n.a.	Plant	21	2906383	1529017	37.88	99.8856	I	IVb	CC217	ST217	SL217	CT11042	LIPI-1, LIPI-3, LIPI-4
82062	CLIP 2022/00061	LISVAL981	L. innocua	2021-09-13	2021	Summer	River	Valencia	Environment	Vegetation dry path riverside 4 AJO	n.a.	Plant	18	2840450	331548	37.37	n.a.	n.a.	L	n.a.	n.a.	n.a.	n.a.	LIPI-4
82276	CLIP 2022/00062	LISVAL982	L. innocua	2021-09-13	2021	Summer	River	Valencia	Environment	Mud river 3 AJO	n.a.	Mud	15	2841865	543290	37.38	n.a.	n.a.	L	n.a.	n.a.	n.a.	n.a.	LIPI-4
82277	CLIP 2022/00063	LISVAL983	L. monocytogenes	2021-09-13	2021	Summer	River	Valencia	Environment	Vegetation river 1 AJO	n.a.	Plant	14	2906887	550839	37.89	99.8856	I	IVb	CC217	ST217	SL217	CT11056	LIPI-1, LIPI-3, LIPI-4
82278	CLIP 2022/00064	LISVAL984	L. fleischmannii subsp. coloradonensis	2021-09-13	2021	Summer	River	Valencia	Environment	Vegetation river 1 AJO	n.a.	Plant	42	2917415	141544	38.47	n.a.	n.a.	L	n.a.	n.a.	n.a.	n.a.
82281	CLIP 2022/00067	LISVAL988	L. innocua	2021-09-13	2021	Summer	River	Valencia	Environment	Vegetation dry path riverside 1 AJO	n.a.	Plant	18	2842601	526719	37.38	n.a.	n.a.	L	n.a.	n.a.	n.a.	n.a.	LIPI-4
82282	CLIP 2022/00068	LISVAL989	L. monocytogenes	2021-09-13	2021	Summer	River	Valencia	Environment	Forest 2 AJO	n.a.	Plant	11	2928453	1489951	37.91	99.9428	I	IVb	CC388	ST388	SL386	CT11040	LIPI-1, LIPI-4
82283	CLIP 2022/00069	LISVAL990	L. innocua	2021-09-13	2021	Summer	River	Valencia	Environment	Forest 2 AJO	n.a.	Plant	15	2842419	543326	37.38	n.a.	n.a.	L	n.a.	n.a.	n.a.	n.a.	LIPI-4
82284	CLIP 2022/00070	LISVAL991	L. monocytogenes	2021-09-13	2021	Summer	River	Valencia	Environment	Forest 3 AJO	n.a.	Plant	15	2928369	538592	37.9	99.9428	I	IVb	CC388	ST388	SL386	CT11040	LIPI-1, LIPI-4
82285	CLIP 2022/00071	LISVAL992	L. innocua	2021-09-13	2021	Summer	River	Valencia	Environment	Mud 3 river 1 AJO	n.a.	Mud	17	2839686	498230	37.36	n.a.	n.a.	L	n.a.	n.a.	n.a.	n.a.	LIPI-4
82286	CLIP 2022/00072	LISVAL993	L. monocytogenes	2021-09-13	2021	Summer	River	Valencia	Environment	Dry reed forest AJO	n.a.	Plant	18	2942091	495164	37.85	100	I	IVb	CC217	ST217	SL217	CT11055	LIPI-1, LIPI-3, LIPI-4
82287	CLIP 2022/00073	LISVAL994	L. fleischmannii subsp. coloradonensis	2021-09-13	2021	Summer	River	Valencia	Environment	Dry reed forest AJO	n.a.	Plant	55	2884061	106106	38.54	n.a.	n.a.	L	n.a.	n.a.	n.a.	n.a.
82288	CLIP 2022/00074	LISVAL996	L. innocua	2021-09-13	2021	Summer	River	Valencia	Environment	Mud 2.3. AJO	n.a.	Mud	15	2841037	542578	37.37	n.a.	n.a.	L	n.a.	n.a.	n.a.	n.a.	LIPI-4
82289	CLIP 2022/00075	LISVAL997	L. innocua	2021-09-13	2021	Summer	River	Valencia	Environment	Mud river 2	n.a.	Mud	13	2840357	543018	37.37	n.a.	n.a.	L	n.a.	n.a.	n.a.	n.a.	LIPI-4
82290	CLIP 2022/00076	LISVAL998	L. seeligeri	2021-09-13	2021	Summer	River	Valencia	Environment	Dry soil riverside AJO	n.a.	Soil	52	2910542	133778	37.22	n.a.	n.a.	L	n.a.	n.a.	n.a.	n.a.	LIPI-1 (partial)
82291	CLIP 2022/00077	LISVAL999	L. monocytogenes	2021-09-13	2021	Summer	River	Valencia	Environment	Mud river 1 AJO	n.a.	Mud	12	2928711	1489995	37.9	99.9428	I	IVb	CC388	ST388	SL386	CT11040	LIPI-1, LIPI-4
82292	CLIP 2022/00078	LISVAL1000	L. innocua	2021-09-13	2021	Summer	River	Valencia	Environment	Mud river 1 AJO	n.a.	Mud	14	2841418	543581	37.38	n.a.	n.a.	L	n.a.	n.a.	n.a.	n.a.	LIPI-4
82293	CLIP 2022/00079	LISVAL1001	L. monocytogenes	2021-09-13	2021	Summer	River	Valencia	Environment	Mud 3 river 2 AJO	n.a.	Mud	16	2918653	517281	37.89	99.7712	I	IVb	CC389	ST389	SL389	CT11060	LIPI-1, LIPI-3
82294	CLIP 2022/00080	LISVAL1002	L. innocua	2021-09-13	2021	Summer	River	Valencia	Environment	Mud 3 river 2 AJO	n.a.	Mud	16	2841333	526616	37.37	n.a.	n.a.	L	n.a.	n.a.	n.a.	n.a.	LIPI-4
82295	CLIP 2022/00081	LISVAL1003	L. innocua	2021-09-13	2021	Summer	River	Valencia	Environment	Mud 2.2. AJO	n.a.	Mud	18	2842030	526617	37.37	n.a.	n.a.	L	n.a.	n.a.	n.a.	n.a.	LIPI-4
82495	CLIP 2022/00082	LISVAL1004	L. immobilis	2021-09-13	2021	Summer	River	Valencia	Environment	Soil 3.2. AJO	n.a.	Soil	60	2895287	107668	35.91	n.a.	n.a.	L	n.a.	n.a.	n.a.	n.a.
82496	CLIP 2022/00083	LISVAL1005	L. innocua	2021-09-13	2021	Summer	River	Valencia	Environment	Stagnant water 1 AJO	n.a.	Water	13	2840070	526831	37.37	n.a.	n.a.	L	n.a.	n.a.	n.a.	n.a.	LIPI-4
82497	CLIP 2022/00084	LISVAL1006	L. monocytogenes	2021-09-13	2021	Summer	River	Valencia	Environment	Stagnant water 3 AJO	n.a.	Water	12	2927930	562944	37.91	99.9428	I	IVb	CC388	ST388	SL386	CT11040	LIPI-1, LIPI-4
82498	CLIP 2022/00085	LISVAL1007	L. innocua	2021-09-13	2021	Summer	River	Valencia	Environment	River 1.2. AJO	n.a.	Water	17	2841591	526704	37.37	n.a.	n.a.	L	n.a.	n.a.	n.a.	n.a.	LIPI-4
82499	CLIP 2022/00086	LISVAL1008	L. innocua	2021-09-13	2021	Summer	River	Valencia	Environment	Water 4.3. AJO	n.a.	Water	10	2827269	584862	37.28	n.a.	n.a.	L	n.a.	n.a.	n.a.	n.a.	LIPI-4		SSI-2
82500	CLIP 2022/00087	LISVAL1009	L. innocua	2021-09-13	2021	Summer	River	Valencia	Environment	River 3 AJO	n.a.	Water	12	2840259	543348	37.37	n.a.	n.a.	L	n.a.	n.a.	n.a.	n.a.	LIPI-4
82501	CLIP 2022/00088	LISVAL1010	L. innocua	2021-09-13	2021	Summer	River	Valencia	Environment	River 2.3. AJO	n.a.	Water	14	2841026	526806	37.38	n.a.	n.a.	L	n.a.	n.a.	n.a.	n.a.	LIPI-4
82502	CLIP 2022/00089	LISVAL1011	L. innocua	2021-09-13	2021	Summer	River	Valencia	Environment	Water 4.1. AJO	n.a.	Water	14	2839754	542692	37.36	n.a.	n.a.	L	n.a.	n.a.	n.a.	n.a.	LIPI-4
82503	CLIP 2022/00090	LISVAL1012	L. innocua	2021-09-13	2021	Summer	River	Valencia	Environment	River 1 AJO	n.a.	Water	14	2840825	526675	37.37	n.a.	n.a.	L	n.a.	n.a.	n.a.	n.a.	LIPI-4
82504	CLIP 2022/00091	LISVAL1013	L. immobilis	2021-09-13	2021	Summer	River	Valencia	Environment	Mud 4.2. AJO	n.a.	Mud	66	2796779	106390	35.88	n.a.	n.a.	L	n.a.	n.a.	n.a.	n.a.
82505	CLIP 2022/00092	LISVAL1014	L. innocua	2021-09-13	2021	Summer	River	Valencia	Environment	Dry reed river AJO	n.a.	Plant	14	2840741	498230	37.38	n.a.	n.a.	L	n.a.	n.a.	n.a.	n.a.	LIPI-4
82506	CLIP 2022/00093	LISVAL1015	L. monocytogenes	2021-09-22	2021	Summer	Wastewater	Valencia	Urban environment	443	n.a.	A	17	3020632	302559	37.93	99.714	I	IIb	CC3	ST3	SL3	CT11202	LIPI-1, LIPI-3		SSI-1
82507	CLIP 2022/00094	LISVAL1016	L. innocua	2021-09-22	2021	Summer	Wastewater	Valencia	Urban environment	443	n.a.	A	13	2950337	1501673	37.25	n.a.	n.a.	L	n.a.	n.a.	n.a.	n.a.	LIPI-4		SSI-2, emrC
82508	CLIP 2022/00095	LISVAL1017	L. monocytogenes	2021-09-22	2021	Summer	Wastewater	Valencia	Urban environment	564	n.a.	A	15	2894599	686453	37.9	99.9428	II	IIa	CC155	ST155	SL155	CT1170	LIPI-1		SSI-1
82509	CLIP 2022/00096	LISVAL1018	L. innocua	2021-09-22	2021	Summer	Wastewater	Valencia	Urban environment	391	n.a.	D	10	3032553	567341	37.19	n.a.	n.a.	L	n.a.	n.a.	n.a.	n.a.	LIPI-3 (partial), LIPI-4		SSI-2
82510	CLIP 2022/00097	LISVAL1019	L. innocua	2021-09-22	2021	Summer	Wastewater	Valencia	Urban environment	395	n.a.	D	19	2909263	717142	37.37	n.a.	n.a.	L	n.a.	n.a.	n.a.	n.a.	LIPI-3, LIPI-4		SSI-2
82511	CLIP 2022/00098	LISVAL1020	L. fleischmannii subsp. coloradonensis	2021-09-22	2021	Summer	Wastewater	Valencia	Urban environment	537	n.a.	C	46	2890612	139072	38.53	n.a.	n.a.	L	n.a.	n.a.	n.a.	n.a.
82512	CLIP 2022/00099	LISVAL1022	L. innocua	2021-09-22	2021	Summer	Wastewater	Valencia	Urban environment	538	n.a.	C	11	2942499	533965	37.37	n.a.	n.a.	L	n.a.	n.a.	n.a.	n.a.	LIPI-4		SSI-2
82513	CLIP 2022/00100	LISVAL1024	L. innocua	2021-09-22	2021	Summer	Wastewater	Valencia	Urban environment	201	n.a.	B	11	2869571	719936	37.34	n.a.	n.a.	L	n.a.	n.a.	n.a.	n.a.	LIPI-3 (partial), LIPI-4
82514	CLIP 2022/00101	LISVAL1025	L. monocytogenes	2021-09-22	2021	Summer	Wastewater	Valencia	Urban environment	187	n.a.	B	14	3062266	500484	37.75	99.9428	I	IVb	CC217	ST217	SL217	CT11201	LIPI-1, LIPI-3, LIPI-4
82878	CLIP 2022/00119	LISVAL1043	L. innocua	2021-10-06	2021	Fall	Wastewater	Valencia	Urban environment	172	n.a.	B	10	2860449	522401	37.47	n.a.	n.a.	L	n.a.	n.a.	n.a.	n.a.	LIPI-4		SSI-2
82879	CLIP 2022/00120	LISVAL1044	L. monocytogenes	2021-10-06	2021	Fall	Wastewater	Valencia	Urban environment	172	n.a.	B	21	2997904	321379	37.83	99.8284	I	IVb	CC2	ST2	SL2	CT11238	LIPI-1
82880	CLIP 2022/00121	LISVAL1045	L. innocua	2021-10-18	2021	Fall	Cattle farm	Murcia	Animal	Feces cow 27	n.a.	n.a.	9	2820858	1449281	37.39	n.a.	n.a.	L	n.a.	n.a.	n.a.	n.a.	LIPI-3 (partial), LIPI-4		SSI-2
82881	CLIP 2022/00123	LISVAL1049	L. innocua	2021-10-20	2021	Fall	Wastewater	Valencia	Urban environment	913	n.a.	A	12	2881580	568266	37.37	n.a.	n.a.	L	n.a.	n.a.	n.a.	n.a.	LIPI-4		SSI-2
82882	CLIP 2022/00124	LISVAL1050	L. monocytogenes	2021-10-20	2021	Fall	Wastewater	Valencia	Urban environment	919	n.a.	A	15	2854578	491359	37.91	100	II	IIa	CC155	ST155	SL155	CT1170	LIPI-1		SSI-1
82883	CLIP 2022/00125	LISVAL1051	L. monocytogenes	2021-10-20	2021	Fall	Wastewater	Valencia	Urban environment	475	n.a.	D	20	2964442	308327	37.86	99.8284	I	IVb	CC2	ST2	SL2	CT11237	LIPI-1
82884	CLIP 2022/00126	LISVAL1052	L. innocua	2021-10-20	2021	Fall	Wastewater	Valencia	Urban environment	475	n.a.	D	18	2845703	305086	37.39	n.a.	n.a.	L	n.a.	n.a.	n.a.	n.a.	LIPI-3 (partial), LIPI-4		SSI-2
82885	CLIP 2022/00127	LISVAL1053	L. monocytogenes	2021-10-20	2021	Fall	Wastewater	Valencia	Urban environment	143	n.a.	D	20	2941785	511285	37.87	99.8284	I	IIb	CC3	ST3	SL3	CT11240	LIPI-1, LIPI-3		SSI-1
82886	CLIP 2022/00128	LISVAL1054	L. innocua	2021-10-20	2021	Fall	Wastewater	Valencia	Urban environment	143	n.a.	D	9	2830015	1482347	37.3	n.a.	n.a.	L	n.a.	n.a.	n.a.	n.a.	LIPI-3 (partial), LIPI-4		SSI-2
82887	CLIP 2022/00129	LISVAL1055	L. monocytogenes	2021-10-20	2021	Fall	Wastewater	Valencia	Urban environment	531	n.a.	C	22	2973767	407650	37.81	100	I	IVb	ST213	ST213	SL213	CT1846	LIPI-1, LIPI-3, LIPI-4
82891	CLIP 2022/00133	LISVAL1061	L. monocytogenes	2021-11-03	2021	Fall	Wastewater	Valencia	Urban environment	925	n.a.	A	26	3012233	510055	37.83	100	II	IIc	CC9	ST9	SL9	CT1032	LIPI-1		SSI-1, bcrABC
82892	CLIP 2022/00134	LISVAL1062	L. innocua	2021-11-03	2021	Fall	Wastewater	Valencia	Urban environment	925	n.a.	A	11	2882506	577763	37.37	n.a.	n.a.	L	n.a.	n.a.	n.a.	n.a.	LIPI-4		SSI-2
82893	CLIP 2022/00135	LISVAL1063	L. monocytogenes	2021-11-03	2021	Fall	Wastewater	Valencia	Urban environment	931	n.a.	A	15	2908879	505799	37.85	100	I	IIb	CC77	ST77	SL77	CT11239	LIPI-1, LIPI-3		SSI-1
82894	CLIP 2022/00136	LISVAL1064	L. innocua	2021-11-03	2021	Fall	Wastewater	Valencia	Urban environment	931	n.a.	A	12	3032875	565958	37.19	n.a.	n.a.	L	n.a.	n.a.	n.a.	n.a.	LIPI-3 (partial), LIPI-4		SSI-2
82895	CLIP 2022/00137	LISVAL1065	L. monocytogenes	2021-11-03	2021	Fall	Wastewater	Valencia	Urban environment	477	n.a.	D	14	2997105	541611	37.95	99.7712	II	IIa	CC121	ST121	SL121	CT11231	LIPI-1		SSI-2
82896	CLIP 2022/00138	LISVAL1066	L. innocua	2021-11-03	2021	Fall	Wastewater	Valencia	Urban environment	477	n.a.	D	16	2880795	521104	37.36	n.a.	n.a.	L	n.a.	n.a.	n.a.	n.a.	LIPI-3 (partial), LIPI-4		SSI-2
82897	CLIP 2022/00139	LISVAL1067	L. monocytogenes	2021-11-03	2021	Fall	Wastewater	Valencia	Urban environment	479	n.a.	D	17	2965707	576470	37.86	99.7712	I	IVb	CC2	ST2	SL2	CT11236	LIPI-1
82898	CLIP 2022/00140	LISVAL1068	L. innocua	2021-11-03	2021	Fall	Wastewater	Valencia	Urban environment	479	n.a.	D	16	2936686	542234	37.43	n.a.	n.a.	L	n.a.	n.a.	n.a.	n.a.	LIPI-4		SSI-2
82916	CLIP 2022/00102	LISVAL1026	L. innocua	2021-09-22	2021	Summer	Wastewater	Valencia	Urban environment	187	n.a.	B	11	2766218	1420573	37.4	n.a.	n.a.	L	n.a.	n.a.	n.a.	n.a.	LIPI-3, LIPI-4		SSI-2
82917	CLIP 2022/00103	LISVAL1027	L. monocytogenes	2021-09-22	2021	Summer	Wastewater	Valencia	Urban environment	171	n.a.	B	27	2890362	503641	37.91	99.8284	I	Ivb	CC388	ST388	SL387	CT11247	LIPI-1, LIPI-4
82918	CLIP 2022/00104	LISVAL1028	L. innocua	2021-09-22	2021	Summer	Wastewater	Valencia	Urban environment	171	n.a.	B	26	2877613	285058	37.37	n.a.	n.a.	L	n.a.	n.a.	n.a.	n.a.	LIPI-3 (partial), LIPI-4		SSI-2
82921	CLIP 2022/00107	LISVAL1031	L. innocua	2021-10-06	2021	Fall	Wastewater	Valencia	Urban environment	666	n.a.	A	15	2886322	428612	37.41	n.a.	n.a.	L	n.a.	n.a.	n.a.	n.a.	LIPI-3 (partial), LIPI-4		SSI-2
82922	CLIP 2022/00108	LISVAL1032	L. monocytogenes	2021-10-06	2021	Fall	Wastewater	Valencia	Urban environment	666	n.a.	A	35	3053161	204912	37.89	99.7712	I	IIb	CC3	ST3	SL3	CT11253	LIPI-1, LIPI-3		SSI-1
82923	CLIP 2022/00109	LISVAL1033	L. innocua	2021-10-06	2021	Fall	Wastewater	Valencia	Urban environment	855	n.a.	A	14	2922169	1501446	37.31	n.a.	n.a.	L	n.a.	n.a.	n.a.	n.a.	LIPI-3, LIPI-4		SSI-2
82924	CLIP 2022/00110	LISVAL1034	L. fleischmannii subsp. coloradonensis	2021-10-06	2021	Fall	Wastewater	Valencia	Urban environment	654	n.a.	A	95	3102893	119208	38.52	n.a.	n.a.	L	n.a.	n.a.	n.a.	n.a.
82925	CLIP 2022/00111	LISVAL1035	L. innocua	2021-10-06	2021	Fall	Wastewater	Valencia	Urban environment	152	n.a.	D	13	2789180	466135	37.45	n.a.	n.a.	L	n.a.	n.a.	n.a.	n.a.	LIPI-3 (partial), LIPI-4		SSI-2
82926	CLIP 2022/00112	LISVAL1036	L. monocytogenes	2021-10-06	2021	Fall	Wastewater	Valencia	Urban environment	152	n.a.	D	15	2893217	302273	37.91	99.8856	I	IVb	CC220	ST220	SL220	CT11249	LIPI-1, LIPI-4
82927	CLIP 2022/00113	LISVAL1037	L. innocua	2021-10-06	2021	Fall	Wastewater	Valencia	Urban environment	389	n.a.	D	15	2895429	589564	37.35	n.a.	n.a.	L	n.a.	n.a.	n.a.	n.a.	LIPI-3, LIPI-4		SSI-2
82928	CLIP 2022/00114	LISVAL1038	L. monocytogenes	2021-10-06	2021	Fall	Wastewater	Valencia	Urban environment	389	n.a.	D	16	2882823	514980	37.91	100	I	IVb	CC6	ST6	SL6	CT11251	LIPI-1, LIPI-3
82929	CLIP 2022/00115	LISVAL1039	L. fleischmannii subsp. coloradonensis	2021-10-06	2021	Fall	Wastewater	Valencia	Urban environment	546	n.a.	C	54	3067972	210012	38.5	n.a.	n.a.	L	n.a.	n.a.	n.a.	n.a.
82930	CLIP 2022/00116	LISVAL1040	L. fleischmannii subsp. coloradonensis	2021-10-06	2021	Fall	Wastewater	Valencia	Urban environment	534	n.a.	C	44	2887581	122019	38.53	n.a.	n.a.	L	n.a.	n.a.	n.a.	n.a.
82931	CLIP 2022/00117	LISVAL1041	L. innocua	2021-10-06	2021	Fall	Wastewater	Valencia	Urban environment	202	n.a.	B	16	2912737	503868	37.32	n.a.	n.a.	L	n.a.	n.a.	n.a.	n.a.	LIPI-3, LIPI-4		SSI-2
82932	CLIP 2022/00118	LISVAL1042	L. innocua	2021-10-06	2021	Fall	Wastewater	Valencia	Urban environment	188	n.a.	B	15	2775958	490858	37.4	n.a.	n.a.	L	n.a.	n.a.	n.a.	n.a.	LIPI-4		SSI-2
82949	CLIP 2022/00141	LISVAL1069	L. monocytogenes	2021-11-03	2021	Fall	Wastewater	Valencia	Urban environment	178	n.a.	B	21	2970505	369997	37.94	99.8856	I	IVb	CC1	ST1	SL1	CT9278	LIPI-1, LIPI-3
82950	CLIP 2022/00142	LISVAL1070	L. innocua	2021-11-03	2021	Fall	Wastewater	Valencia	Urban environment	178	n.a.	B	12	2941672	550237	37.37	n.a.	n.a.	L	n.a.	n.a.	n.a.	n.a.	LIPI-4		SSI-2
82952	CLIP 2022/00144	LISVAL1073	L. innocua	2021-11-17	2021	Fall	Wastewater	Valencia	Urban environment	943	n.a.	A	10	2877048	618813	37.4	n.a.	n.a.	L	n.a.	n.a.	n.a.	n.a.	LIPI-4		SSI-2
82953	CLIP 2022/00145	LISVAL1074	L. monocytogenes	2021-11-17	2021	Fall	Wastewater	Valencia	Urban environment	943	n.a.	A	14	2967895	296288	37.8	99.714	I	IVb	CC1	ST1	SL1	CT11256	LIPI-1, LIPI-3
82954	CLIP 2022/00146	LISVAL1075	L. innocua	2021-11-17	2021	Fall	Wastewater	Valencia	Urban environment	937	n.a.	A	10	2972167	576984	37.36	n.a.	n.a.	L	n.a.	n.a.	n.a.	n.a.	LIPI-3, LIPI-4		SSI-2
82955	CLIP 2022/00147	LISVAL1076	L. monocytogenes	2021-11-17	2021	Fall	Wastewater	Valencia	Urban environment	937	n.a.	A	32	3030839	294809	37.85	99.8856	I	IIb	CC87	ST87	SL87	CT11266	LIPI-1, LIPI-4
82979	CLIP 2022/00148	LISVAL1077	L. innocua	2021-11-17	2021	Fall	Wastewater	Valencia	Urban environment	480	n.a.	D	25	2942001	461488	37.26	n.a.	n.a.	L	n.a.	n.a.	n.a.	n.a.	LIPI-4
82980	CLIP 2022/00149	LISVAL1078	L. monocytogenes	2021-11-17	2021	Fall	Wastewater	Valencia	Urban environment	480	n.a.	D	14	2913425	1491360	37.9	99.8856	II	IIa	CC7	ST7	SL7	CT735	LIPI-1		SSI-1
82981	CLIP 2022/00150	LISVAL1079	L. innocua	2021-11-17	2021	Fall	Wastewater	Valencia	Urban environment	482	n.a.	D	13	2808481	562928	37.44	n.a.	n.a.	L	n.a.	n.a.	n.a.	n.a.	LIPI-3 (partial), LIPI-4		SSI-2
82982	CLIP 2022/00151	LISVAL1080	L. innocua	2021-11-17	2021	Fall	Wastewater	Valencia	Urban environment	182	n.a.	B	18	2886671	563004	37.42	n.a.	n.a.	L	n.a.	n.a.	n.a.	n.a.	LIPI-3 (partial), LIPI-4		SSI-2
82983	CLIP 2022/00152	LISVAL1081	L. monocytogenes	2021-11-17	2021	Fall	Wastewater	Valencia	Urban environment	182	n.a.	B	19	2948628	535412	37.89	99.8856	I	IVb	CC217	ST217	SL217	CT11271	LIPI-1, LIPI-3, LIPI-4
82984	CLIP 2022/00153	LISVAL1082	L. innocua	2021-11-17	2021	Fall	Wastewater	Valencia	Urban environment	165	n.a.	B	14	2847311	1430640	37.4	n.a.	n.a.	L	n.a.	n.a.	n.a.	n.a.	LIPI-3 (partial), LIPI-4		SSI-2
82985	CLIP 2022/00154	LISVAL1083	L. monocytogenes	2021-11-17	2021	Fall	Wastewater	Valencia	Urban environment	165	n.a.	B	17	2898495	502361	37.94	99.8856	I	IIb	CC392	ST392	SL392	CT11270	LIPI-1
82986	CLIP 2022/00155	LISVAL1084	L. innocua	2021-11-17	2021	Fall	Wastewater	Valencia	Urban environment	197	n.a.	B	16	2910065	342258	37.31	n.a.	n.a.	L	n.a.	n.a.	n.a.	n.a.	LIPI-3, LIPI-4		SSI-2
82987	CLIP 2022/00156	LISVAL1085	L. monocytogenes	2021-11-17	2021	Fall	Wastewater	Valencia	Urban environment	197	n.a.	B	22	3000844	308306	37.84	99.8856	I	IVb	CC2	ST2	SL2	CT11260	LIPI-1
82992	CLIP 2022/00162	LISVAL1092	L. immobilis	2021-11-30	2021	Fall	Lake	Valencia	Environment	Soil rice field ARE	n.a.	Soil	59	2777128	104000	35.88	n.a.	n.a.	L	n.a.	n.a.	n.a.	n.a.
82994	CLIP 2022/00166	LISVAL1097	L. innocua	2021-12-01	2021	Fall	Wastewater	Valencia	Urban environment	955	n.a.	A	18	3032024	565606	37.18	n.a.	n.a.	L	n.a.	n.a.	n.a.	n.a.	LIPI-3 (partial), LIPI-4		SSI-2
82995	CLIP 2022/00167	LISVAL1098	L. monocytogenes	2021-12-01	2021	Fall	Wastewater	Valencia	Urban environment	955	n.a.	A	29	2990521	246350	37.96	99.9428	II	IIa	CC121	ST121	SL121	CT11261	LIPI-1		SSI-2
82996	CLIP 2022/00168	LISVAL1099	L. innocua	2021-12-01	2021	Fall	Wastewater	Valencia	Urban environment	949	n.a.	A	13	2766493	418641	37.4	n.a.	n.a.	L	n.a.	n.a.	n.a.	n.a.	LIPI-3, LIPI-4		SSI-2
82997	CLIP 2022/00169	LISVAL1100	L. monocytogenes	2021-12-01	2021	Fall	Wastewater	Valencia	Urban environment	949	n.a.	A	21	3009354	514550	37.83	99.8856	II	IIc	CC9	ST9	SL9	CT7203	LIPI-1		SSI-1
83052	CLIP 2022/00122	LISVAL1047	L. immobilis	2021-10-18	2021	Fall	Cattle farm	Murcia	Farm environment	Food trough 2	n.a.	n.a.	26	2905094	573954	35.86	n.a.	n.a.	L	n.a.	n.a.	n.a.	n.a.
83053	CLIP 2022/00161	LISVAL1090	L. immobilis	2021-11-30	2021	Fall	Lake	Valencia	Environment	Plants entry 4 ARE	n.a.	Plant	68	2780086	99995	35.89	n.a.	n.a.	L	n.a.	n.a.	n.a.	n.a.
83054	CLIP 2022/00163	LISVAL1093	L. immobilis	2021-11-30	2021	Fall	Lake	Valencia	Environment	Rice field plant	n.a.	Plant	73	2873479	105050	35.76	n.a.	n.a.	L	n.a.	n.a.	n.a.	n.a.
83057	CLIP 2022/00170	LISVAL1101	L. innocua	2021-12-01	2021	Fall	Wastewater	Valencia	Urban environment	486	n.a.	D	18	2865666	281132	37.48	n.a.	n.a.	L	n.a.	n.a.	n.a.	n.a.	LIPI-4		SSI-2
83058	CLIP 2022/00171	LISVAL1102	L. monocytogenes	2021-12-01	2021	Fall	Wastewater	Valencia	Urban environment	486	n.a.	D	20	3000887	438991	37.86	99.9428	II	IIa	CC8	ST8	SL8	CT19917	LIPI-1		SSI-1
83059	CLIP 2022/00172	LISVAL1103	L. innocua	2021-12-01	2021	Fall	Wastewater	Valencia	Urban environment	174	n.a.	B	11	2809432	563240	37.44	n.a.	n.a.	L	n.a.	n.a.	n.a.	n.a.	LIPI-3 (partial), LIPI-4		SSI-2
83060	CLIP 2022/00173	LISVAL1104	L. monocytogenes	2021-12-01	2021	Fall	Wastewater	Valencia	Urban environment	174	n.a.	B	31	3015059	238555	37.78	99.9428	I	IVb	ST213	ST213	SL213	CT10022	LIPI-1, LIPI-3, LIPI-4
83061	CLIP 2022/00174	LISVAL1105	L. innocua	2021-12-01	2021	Fall	Wastewater	Valencia	Urban environment	190	n.a.	B	16	2768606	322396	37.42	n.a.	n.a.	L	n.a.	n.a.	n.a.	n.a.	LIPI-4		SSI-2
83062	CLIP 2022/00175	LISVAL1106	L. monocytogenes	2021-12-01	2021	Fall	Wastewater	Valencia	Urban environment	190	n.a.	B	17	2887023	509180	37.96	100	I	IVb	CC4	ST219	SL219	CT9956	LIPI-1, LIPI-3, LIPI-4
83063	CLIP 2022/00176	LISVAL1107	L. innocua	2021-12-01	2021	Fall	Wastewater	Valencia	Urban environment	204	n.a.	B	21	2922932	250817	37.37	n.a.	n.a.	L	n.a.	n.a.	n.a.	n.a.	LIPI-4		SSI-2
83067	CLIP 2022/00180	LISVAL1111	L. monocytogenes	2021-12-14	2021	Fall	Sheep farm	Castellon, Valencia	Animal	Feces sheep 1	n.a.	n.a.	28	2934910	304962	37.83	100	I	IVb	ST213	ST213	SL213	CT1846	LIPI-1, LIPI-3, LIPI-4
83068	CLIP 2022/00181	LISVAL1112	L. innocua	2021-12-14	2021	Fall	Sheep farm	Castellon, Valencia	Animal	Feces sheep 1	n.a.	n.a.	13	2826942	1467872	37.28	n.a.	n.a.	L	n.a.	n.a.	n.a.	n.a.	LIPI-4		SSI-2
83069	CLIP 2022/00182	LISVAL1113	L. monocytogenes	2021-12-14	2021	Fall	Sheep farm	Castellon, Valencia	Animal	Feces sheep 2	n.a.	n.a.	22	2932783	309636	37.83	100	I	IVb	ST213	ST213	SL213	CT1846	LIPI-1, LIPI-3, LIPI-4
83070	CLIP 2022/00183	LISVAL1114	L. monocytogenes	2021-12-14	2021	Fall	Sheep farm	Castellon, Valencia	Animal	Feces sheep 3	n.a.	n.a.	20	2932441	309636	37.83	100	I	IVb	ST213	ST213	SL213	CT1846	LIPI-1, LIPI-3, LIPI-4
83071	CLIP 2022/00184	LISVAL1115	L. monocytogenes	2021-12-14	2021	Fall	Sheep farm	Castellon, Valencia	Animal	Feces sheep 4	n.a.	n.a.	24	2932994	309680	37.83	99.9428	I	IVb	ST213	ST213	SL213	CT1846	LIPI-1, LIPI-3, LIPI-4
83072	CLIP 2022/00185	LISVAL1116	L. monocytogenes	2021-12-14	2021	Fall	Sheep farm	Castellon, Valencia	Animal	Feces sheep 5	n.a.	n.a.	22	2932890	308790	37.82	99.9428	I	IVb	ST213	ST213	SL213	CT1846	LIPI-1, LIPI-3, LIPI-4
83073	CLIP 2022/00186	LISVAL1117	L. innocua	2021-12-14	2021	Fall	Sheep farm	Castellon, Valencia	Animal	Feces sheep 5	n.a.	n.a.	10	2827004	1467828	37.28	n.a.	n.a.	L	n.a.	n.a.	n.a.	n.a.	LIPI-4		SSI-2
83074	CLIP 2022/00187	LISVAL1118	L. monocytogenes	2021-12-14	2021	Fall	Sheep farm	Castellon, Valencia	Animal	Feces sheep 6	n.a.	n.a.	18	2932642	407187	37.82	99.9428	I	IVb	ST213	ST213	SL213	CT1846	LIPI-1, LIPI-3, LIPI-4
83075	CLIP 2022/00188	LISVAL1119	L. innocua	2021-12-14	2021	Fall	Sheep farm	Castellon, Valencia	Animal	Feces sheep 6	n.a.	n.a.	12	2838975	542918	37.36	n.a.	n.a.	L	n.a.	n.a.	n.a.	n.a.	LIPI-4
83076	CLIP 2022/00189	LISVAL1120	L. monocytogenes	2021-12-14	2021	Fall	Sheep farm	Castellon, Valencia	Animal	Feces sheep 7	n.a.	n.a.	14	2908233	516711	37.83	99.8284	I	IVb	CC666	ST666	SL666	CT11300	LIPI-1, LIPI-3
83077	CLIP 2022/00190	LISVAL1121	L. monocytogenes	2021-12-14	2021	Fall	Sheep farm	Castellon, Valencia	Animal	Feces sheep 8	n.a.	n.a.	21	2933756	407622	37.82	99.9428	I	IVb	ST213	ST213	SL213	CT1846	LIPI-1, LIPI-3, LIPI-4
83078	CLIP 2022/00191	LISVAL1122	L. innocua	2021-12-14	2021	Fall	Sheep farm	Castellon, Valencia	Animal	Feces sheep 8	n.a.	n.a.	14	2865163	1467764	37.26	n.a.	n.a.	L	n.a.	n.a.	n.a.	n.a.	LIPI-4		SSI-2
83079	CLIP 2022/00192	LISVAL1123	L. monocytogenes	2021-12-14	2021	Fall	Sheep farm	Castellon, Valencia	Animal	Feces sheep 9	n.a.	n.a.	21	2933809	589090	37.82	99.9428	I	IVb	ST213	ST213	SL213	CT1846	LIPI-1, LIPI-3, LIPI-4
83080	CLIP 2022/00193	LISVAL1124	L. monocytogenes	2021-12-14	2021	Fall	Sheep farm	Castellon, Valencia	Animal	Feces sheep 10	n.a.	n.a.	24	2933876	407622	37.83	99.9428	I	IVb	ST213	ST213	SL213	CT1846	LIPI-1, LIPI-3, LIPI-4
83081	CLIP 2022/00194	LISVAL1125	L. innocua	2021-12-14	2021	Fall	Sheep farm	Castellon, Valencia	Animal	Feces sheep 10	n.a.	n.a.	14	2864913	1467720	37.26	n.a.	n.a.	L	n.a.	n.a.	n.a.	n.a.	LIPI-4		SSI-2
83082	CLIP 2022/00195	LISVAL1126	L. monocytogenes	2021-12-14	2021	Fall	Sheep farm	Castellon, Valencia	Animal	Feces sheep 11	n.a.	n.a.	27	2933660	303680	37.82	100	I	IVb	ST213	ST213	SL213	CT1846	LIPI-1, LIPI-3, LIPI-4
83083	CLIP 2022/00196	LISVAL1127	L. monocytogenes	2021-12-14	2021	Fall	Sheep farm	Castellon, Valencia	Animal	Feces sheep 12	n.a.	n.a.	21	2933232	407609	37.83	100	I	IVb	ST213	ST213	SL213	CT1846	LIPI-1, LIPI-3, LIPI-4
83084	CLIP 2022/00197	LISVAL1128	L. monocytogenes	2021-12-14	2021	Fall	Sheep farm	Castellon, Valencia	Animal	Feces sheep 13	n.a.	n.a.	24	2934249	407653	37.82	100	I	IVb	ST213	ST213	SL213	CT1846	LIPI-1, LIPI-3, LIPI-4
83085	CLIP 2022/00198	LISVAL1129	L. monocytogenes	2021-12-14	2021	Fall	Sheep farm	Castellon, Valencia	Animal	Feces sheep 14	n.a.	n.a.	25	2933490	288712	37.82	100	I	IVb	ST213	ST213	SL213	CT1846	LIPI-1, LIPI-3, LIPI-4
83086	CLIP 2022/00199	LISVAL1130	L. monocytogenes	2021-12-14	2021	Fall	Sheep farm	Castellon, Valencia	Animal	Feces sheep 15	n.a.	n.a.	18	2932990	1544210	37.82	99.9428	I	IVb	ST213	ST213	SL213	CT1846	LIPI-1, LIPI-3, LIPI-4
83087	CLIP 2022/00200	LISVAL1131	L. monocytogenes	2021-12-14	2021	Fall	Sheep farm	Castellon, Valencia	Animal	Feces sheep 16	n.a.	n.a.	22	2933646	304653	37.82	100	I	IVb	ST213	ST213	SL213	CT1846	LIPI-1, LIPI-3, LIPI-4
83160	CLIP 2022/00201	LISVAL1132	L. innocua	2021-12-14	2021	Fall	Sheep farm	Castellon, Valencia	Animal	Feces sheep 16	n.a.	n.a.	11	2839940	1460223	37.37	n.a.	n.a.	L	n.a.	n.a.	n.a.	n.a.	LIPI-4
83161	CLIP 2022/00202	LISVAL1133	L. monocytogenes	2021-12-14	2021	Fall	Sheep farm	Castellon, Valencia	Animal	Feces sheep 17	n.a.	n.a.	16	2909075	521783	37.84	99.8284	I	IVb	CC666	ST666	SL666	CT11300	LIPI-1, LIPI-3
83162	CLIP 2022/00203	LISVAL1134	L. innocua	2021-12-14	2021	Fall	Sheep farm	Castellon, Valencia	Animal	Feces sheep 17	n.a.	n.a.	18	2879873	538889	37.39	n.a.	n.a.	L	n.a.	n.a.	n.a.	n.a.	LIPI-1, LIPI-3, LIPI-4
83163	CLIP 2022/00204	LISVAL1135	L. monocytogenes	2021-12-14	2021	Fall	Sheep farm	Castellon, Valencia	Animal	Feces sheep 18	n.a.	n.a.	24	2934441	407620	37.82	99.9428	I	IVb	ST213	ST213	SL213	CT1846	LIPI-1, LIPI-3, LIPI-4
83164	CLIP 2022/00205	LISVAL1136	L. innocua	2021-12-14	2021	Fall	Sheep farm	CastellonValencia	Animal	Feces sheep 18	n.a.	n.a.	21	2880916	538963	37.4	n.a.	n.a.	L	n.a.	n.a.	n.a.	n.a.	LIPI-4		SSI-2
83165	CLIP 2022/00206	LISVAL1137	L. monocytogenes	2021-12-14	2021	Fall	Sheep farm	Castellon, Valencia	Animal	Feces sheep 19	n.a.	n.a.	12	2909150	1497221	37.83	99.8284	I	IVb	CC666	ST666	SL666	CT11300	LIPI-1, LIPI-3
83166	CLIP 2022/00207	LISVAL1138	L. innocua	2021-12-14	2021	Fall	Sheep farm	CastellonValencia	Animal	Feces sheep 19	n.a.	n.a.	19	2881367	538837	37.39	n.a.	n.a.	L	n.a.	n.a.	n.a.	n.a.	LIPI-4		SSI-2
83167	CLIP 2022/00208	LISVAL1139	L. monocytogenes	2021-12-14	2021	Fall	Sheep farm	Castellon, Valencia	Animal	Feces sheep 20	n.a.	n.a.	24	2933937	294456	37.82	99.9428	I	IVb	ST213	ST213	SL213	CT1846	LIPI-1, LIPI-3, LIPI-4
83168	CLIP 2022/00209	LISVAL1140	L. monocytogenes	2021-12-14	2021	Fall	Sheep farm	Castellon, Valencia	Animal	Feces sheep 22	n.a.	n.a.	21	2934001	406553	37.82	100	I	IVb	ST213	ST213	SL213	CT1846	LIPI-1, LIPI-3, LIPI-4
83169	CLIP 2022/00210	LISVAL1141	L. monocytogenes	2021-12-14	2021	Fall	Sheep farm	Castellon, Valencia	Animal	Feces sheep 23	n.a.	n.a.	22	2933309	407609	37.83	100	I	IVb	ST213	ST213	SL213	CT1846	LIPI-1, LIPI-3, LIPI-4
83170	CLIP 2022/00211	LISVAL1142	L. monocytogenes	2021-12-14	2021	Fall	Sheep farm	Castellon, Valencia	Animal	Feces sheep 24	n.a.	n.a.	25	2935076	407622	37.83	99.9428	I	IVb	ST213	ST213	SL213	CT1846	LIPI-1, LIPI-3, LIPI-4
83171	CLIP 2022/00212	LISVAL1143	L. innocua	2021-12-14	2021	Fall	Sheep farm	Castellon, Valencia	Animal	Feces sheep 24	n.a.	n.a.	11	2826633	584585	37.28	n.a.	n.a.	L	n.a.	n.a.	n.a.	n.a.	LIPI-4		SSI-2
83172	CLIP 2022/00213	LISVAL1144	L. monocytogenes	2021-12-14	2021	Fall	Sheep farm	Castellon, Valencia	Animal	Feces sheep 25	n.a.	n.a.	29	2933437	362586	37.83	100	I	IVb	ST213	ST213	SL213	CT1846	LIPI-1, LIPI-3, LIPI-4
83173	CLIP 2022/00214	LISVAL1145	L. innocua	2021-12-14	2021	Fall	Sheep farm	CastellonValencia	Animal	Feces sheep 25	n.a.	n.a.	18	2880738	522788	37.4	n.a.	n.a.	L	n.a.	n.a.	n.a.	n.a.	LIPI-4		SSI-2
83174	CLIP 2022/00215	LISVAL1146	L. monocytogenes	2021-12-14	2021	Fall	Sheep farm	Castellon, Valencia	Animal	Feces sheep 26	n.a.	n.a.	30	2932293	294465	37.83	100	I	IVb	ST213	ST213	SL213	CT1846	LIPI-1, LIPI-3, LIPI-4
83175	CLIP 2022/00216	LISVAL1147	L. monocytogenes	2021-12-14	2021	Fall	Sheep farm	Castellon, Valencia	Animal	Feces sheep 27	n.a.	n.a.	26	2932120	294439	37.83	99.9428	I	IVb	ST213	ST213	SL213	CT1846	LIPI-1, LIPI-3, LIPI-4
83176	CLIP 2022/00217	LISVAL1148	L. monocytogenes	2021-12-14	2021	Fall	Sheep farm	Castellon, Valencia	Animal	Feces sheep 28	n.a.	n.a.	24	2932722	324851	37.82	99.9428	I	IVb	ST213	ST213	SL213	CT1846	LIPI-1, LIPI-3, LIPI-4
83177	CLIP 2022/00218	LISVAL1149	L. innocua	2021-12-14	2021	Fall	Sheep farm	Castellon, Valencia	Animal	Feces sheep 28	n.a.	n.a.	8	2838646	1460050	37.36	n.a.	n.a.	L	n.a.	n.a.	n.a.	n.a.	LIPI-4
83178	CLIP 2022/00219	LISVAL1150	L. monocytogenes	2021-12-14	2021	Fall	Sheep farm	Castellon, Valencia	Animal	Feces sheep 29	n.a.	n.a.	21	2932452	498141	37.83	100	I	IVb	ST213	ST213	SL213	CT1846	LIPI-1, LIPI-3, LIPI-4
83179	CLIP 2022/00220	LISVAL1151	L. innocua	2021-12-14	2021	Fall	Sheep farm	Castellon, Valencia	Animal	Feces sheep 29	n.a.	n.a.	11	2866619	1467872	37.26	n.a.	n.a.	L	n.a.	n.a.	n.a.	n.a.	LIPI-4		SSI-2
83180	CLIP 2022/00221	LISVAL1152	L. monocytogenes	2021-12-14	2021	Fall	Sheep farm	Castellon, Valencia	Animal	Feces sheep 30	n.a.	n.a.	23	2933067	303699	37.82	100	I	IVb	ST213	ST213	SL213	CT1846	LIPI-1, LIPI-3, LIPI-4
83181	CLIP 2022/00222	LISVAL1153	L. monocytogenes	2021-12-14	2021	Fall	Sheep farm	Castellon, Valencia	Animal	Feces sheep 31	n.a.	n.a.	34	2931966	186448	37.83	100	I	IVb	ST213	ST213	SL213	CT1846	LIPI-1, LIPI-3, LIPI-4
83182	CLIP 2022/00223	LISVAL1154	L. innocua	2021-12-14	2021	Fall	Sheep farm	Castellon, Valencia	Animal	Feces sheep 31	n.a.	n.a.	31	2826215	239198	37.28	n.a.	n.a.	L	n.a.	n.a.	n.a.	n.a.	LIPI-4		SSI-2
83183	CLIP 2022/00224	LISVAL1155	L. monocytogenes	2021-12-14	2021	Fall	Sheep farm	Castellon, Valencia	Animal	Feces sheep 32	n.a.	n.a.	30	2932118	289006	37.83	99.8284	I	IVb	ST213	ST213	SL213	CT1846	LIPI-1, LIPI-3, LIPI-4
83184	CLIP 2022/00225	LISVAL1156	L. innocua	2021-12-14	2021	Fall	Sheep farm	Castellon, Valencia	Animal	Feces sheep 32	n.a.	n.a.	14	2827181	541168	37.28	n.a.	n.a.	L	n.a.	n.a.	n.a.	n.a.	LIPI-4		SSI-2
83185	CLIP 2022/00226	LISVAL1157	L. monocytogenes	2021-12-14	2021	Fall	Sheep farm	Castellon, Valencia	Animal	Feces sheep 33	n.a.	n.a.	27	2906126	301434	37.88	100	I	IVb	CC217	ST217	SL217	CT11313	LIPI-1, LIPI-3, LIPI-4
83186	CLIP 2022/00227	LISVAL1158	L. innocua	2021-12-14	2021	Fall	Sheep farm	CastellonValencia	Farm environment	Water trough 1	n.a.	n.a.	35	2879626	187303	37.4	n.a.	n.a.	L	n.a.	n.a.	n.a.	n.a.	LIPI-4		SSI-2
83187	CLIP 2022/00228	LISVAL1159	L. innocua	2021-12-14	2021	Fall	Sheep farm	CastellonValencia	Farm environment	Water trough 2	n.a.	n.a.	32	2879774	227313	37.39	n.a.	n.a.	L	n.a.	n.a.	n.a.	n.a.	LIPI-4		SSI-2
83188	CLIP 2022/00229	LISVAL1160	L. innocua	2021-12-14	2021	Fall	Sheep farm	CastellonValencia	Farm environment	Water trough 3	n.a.	n.a.	17	2880187	522581	37.39	n.a.	n.a.	L	n.a.	n.a.	n.a.	n.a.	LIPI-4		SSI-2
83189	CLIP 2022/00230	LISVAL1161	L. innocua	2021-12-14	2021	Fall	Sheep farm	Castellon, Valencia	Farm environment	Shovel	n.a.	n.a.	9	2804107	1445050	37.42	n.a.	n.a.	L	n.a.	n.a.	n.a.	n.a.	LIPI-3 (partial), LIPI-4
83190	CLIP 2022/00231	LISVAL1162	L. monocytogenes	2021-12-14	2021	Fall	Sheep farm	Castellon, Valencia	Farm environment	Pigeon house floor	n.a.	n.a.	19	2933600	338831	37.82	99.9428	I	IVb	ST213	ST213	SL213	CT1846	LIPI-1, LIPI-3, LIPI-4
83191	CLIP 2022/00232	LISVAL1163	L. innocua	2021-12-14	2021	Fall	Sheep farm	Castellon, Valencia	Farm environment	Pigeon house floor	n.a.	n.a.	14	2805269	513449	37.42	n.a.	n.a.	L	n.a.	n.a.	n.a.	n.a.	LIPI-3 (partial), LIPI-4
83192	CLIP 2022/00233	LISVAL1164	L. innocua	2021-12-14	2021	Fall	Sheep farm	CastellonValencia	Farm environment	Food trough 2	n.a.	n.a.	21	2880987	522669	37.4	n.a.	n.a.	L	n.a.	n.a.	n.a.	n.a.	LIPI-4		SSI-2
83193	CLIP 2022/00234	LISVAL1165	L. monocytogenes	2021-12-14	2021	Fall	Sheep farm	Castellon, Valencia	Farm environment	Food trough 3	n.a.	n.a.	36	2963757	201405	37.87	99.8284	I	IVb	CC388	ST388	SL387	CT9761	LIPI-1, LIPI-4
83194	CLIP 2022/00235	LISVAL1166	L. innocua	2021-12-14	2021	Fall	Sheep farm	CastellonValencia	Farm environment	Food trough 3	n.a.	n.a.	19	2880871	522382	37.39	n.a.	n.a.	L	n.a.	n.a.	n.a.	n.a.	LIPI-4		SSI-2
83195	CLIP 2022/00236	LISVAL1167	L. innocua	2021-12-14	2021	Fall	Sheep farm	CastellonValencia	Farm environment	Bedding 1	n.a.	n.a.	22	2880863	507415	37.39	n.a.	n.a.	L	n.a.	n.a.	n.a.	n.a.	LIPI-4		SSI-2
83196	CLIP 2022/00237	LISVAL1168	L. innocua	2021-12-14	2021	Fall	Sheep farm	CastellonValencia	Farm environment	Bedding 2	n.a.	n.a.	18	2879820	522526	37.39	n.a.	n.a.	L	n.a.	n.a.	n.a.	n.a.	LIPI-4		SSI-2
83197	CLIP 2022/00238	LISVAL1169	L. innocua	2021-12-14	2021	Fall	Sheep farm	CastellonValencia	Farm environment	Bedding 3 lambs	n.a.	n.a.	18	2880830	538932	37.39	n.a.	n.a.	L	n.a.	n.a.	n.a.	n.a.	LIPI-4		SSI-2
83198	CLIP 2022/00239	LISVAL1170	L. innocua	2021-12-14	2021	Fall	Sheep farm	CastellonValencia	Farm environment	Feed 3 lambs	n.a.	n.a.	18	2881040	522329	37.39	n.a.	n.a.	L	n.a.	n.a.	n.a.	n.a.	LIPI-4		SSI-2
83199	CLIP 2022/00240	LISVAL1171	L. innocua	2021-12-14	2021	Fall	Sheep farm	CastellonValencia	Farm environment	Feed 1	n.a.	n.a.	22	2879990	507419	37.39	n.a.	n.a.	L	n.a.	n.a.	n.a.	n.a.	LIPI-4		SSI-2
83259	CLIP 2022/00241	LISVAL1173	L. monocytogenes	2021-12-14	2021	Fall	Sheep farm	Castellon, Valencia	Farm environment	Feed 1	n.a.	n.a.	29	2962484	361230	37.87	99.7712	I	IVb	CC388	ST388	SL387	CT9761	LIPI-1, LIPI-4
83260	CLIP 2022/00243	LISVAL1175	L. monocytogenes	2021-12-15	2021	Fall	Wastewater	Valencia	Urban environment	967	n.a.	A	22	3009979	357599	37.77	99.8284	I	IVb	CC1	ST1	SL1	CT11328	LIPI-1, LIPI-3		emrC
83261	CLIP 2022/00244	LISVAL1176	L. innocua	2021-12-15	2021	Fall	Wastewater	Valencia	Urban environment	967	n.a.	A	11	2874565	633851	37.37	n.a.	n.a.	L	n.a.	n.a.	n.a.	n.a.	LIPI-3 (partial), LIPI-4		SSI-2
83262	CLIP 2022/00245	LISVAL1177	L. innocua	2021-12-15	2021	Fall	Wastewater	Valencia	Urban environment	481	n.a.	D	10	2775564	521248	37.4	n.a.	n.a.	L	n.a.	n.a.	n.a.	n.a.	LIPI-4		SSI-2
83263	CLIP 2022/00246	LISVAL1178	L. monocytogenes	2021-12-15	2021	Fall	Wastewater	Valencia	Urban environment	481	n.a.	D	10	2875965	557843	37.93	100	I	IVb	CC1	ST1	SL1	CT2060	LIPI-1, LIPI-3
83264	CLIP 2022/00247	LISVAL1179	L. innocua	2021-12-15	2021	Fall	Wastewater	Valencia	Urban environment	478	n.a.	D	9	2863996	522765	37.48	n.a.	n.a.	L	n.a.	n.a.	n.a.	n.a.	LIPI-4		SSI-2
83265	CLIP 2022/00248	LISVAL1180	L. monocytogenes	2021-12-15	2021	Fall	Wastewater	Valencia	Urban environment	478	n.a.	D	17	2929487	507677	37.9	99.7712	I	IVb	CC388	ST388	SL386	CT11343	LIPI-1, LIPI-4
83266	CLIP 2022/00249	LISVAL1181	L. innocua	2021-12-15	2021	Fall	Wastewater	Valencia	Urban environment	192	n.a.	B	11	2864976	576797	37.34	n.a.	n.a.	L	n.a.	n.a.	n.a.	n.a.	LIPI-3 (partial), LIPI-4		SSI-2
83267	CLIP 2022/00250	LISVAL1183	L. innocua	2021-12-15	2021	Fall	Wastewater	Valencia	Urban environment	176	n.a.	B	10	2768779	537187	37.41	n.a.	n.a.	L	n.a.	n.a.	n.a.	n.a.	LIPI-4		SSI-2
83268	CLIP 2022/00251	LISVAL1184	L. monocytogenes	2021-12-15	2021	Fall	Wastewater	Valencia	Urban environment	176	n.a.	B	23	3060309	512124	37.81	99.9428	II	IIa	CC121	ST121	SL121	CT11335	LIPI-1		SSI-2, emrC
83269	CLIP 2022/00252	LISVAL1185	L. innocua	2021-12-15	2021	Fall	Wastewater	Valencia	Urban environment	184	n.a.	B	16	2884914	1461263	37.26	n.a.	n.a.	L	n.a.	n.a.	n.a.	n.a.	LIPI-4
83270	CLIP 2022/00253	LISVAL1186	L. seeligeri	2021-12-15	2021	Fall	River	Valencia	Environment	Mud river 3 AJO	n.a.	Mud	42	2905871	190192	37.24	n.a.	n.a.	L	n.a.	n.a.	n.a.	n.a.	LIPI-1 (partial)
83271	CLIP 2022/00254	LISVAL1187	L. seeligeri	2021-12-15	2021	Fall	River	Valencia	Environment	Mud river 3 AJO	n.a.	Mud	41	2907173	171676	37.24	n.a.	n.a.	atypical (prs+ORF2110)	n.a.	n.a.	n.a.	n.a.	LIPI-1 (partial)
83272	CLIP 2022/00255	LISVAL1188	L. seeligeri	2021-12-15	2021	Fall	River	Valencia	Environment	Vegetation dry path riverside1 AJO	n.a.	Plant	26	2770313	1428109	37.38	n.a.	n.a.	atypical (prs+ORF2110)	n.a.	n.a.	n.a.	n.a.	LIPI-1 (partial)
83273	CLIP 2022/00256	LISVAL1189	L. seeligeri	2021-12-15	2021	Fall	River	Valencia	Environment	Mud river 1 AJO	n.a.	Mud	29	2839036	228675	37.25	n.a.	n.a.	atypical (prs+ORF2110)	n.a.	n.a.	n.a.	n.a.	LIPI-1 (partial)
83274	CLIP 2022/00257	LISVAL1190	L. seeligeri	2021-12-15	2021	Fall	River	Valencia	Environment	Mud 3 river 2 AJO	n.a.	Mud	25	2835806	228663	37.24	n.a.	n.a.	atypical (prs+ORF2110)	n.a.	n.a.	n.a.	n.a.	LIPI-1 (partial)
83275	CLIP 2022/00258	LISVAL1191	L. monocytogenes	2021-12-15	2021	Fall	River	Valencia	Environment	Stagnant water 2 AJO	n.a.	Water	22	2929618	302358	37.9	99.8284	I	IVb	CC388	ST388	SL387	CT11336	LIPI-1, LIPI-4
83276	CLIP 2022/00259	LISVAL1192	L. seeligeri	2021-12-15	2021	Fall	River	Valencia	Environment	Vegetation river 2 AJO	n.a.	Plant	54	2936585	118075	37.09	n.a.	n.a.	L	n.a.	n.a.	n.a.	n.a.
83277	CLIP 2022/00260	LISVAL1193	L. monocytogenes	2021-12-15	2021	Fall	River	Valencia	Environment	River 3 AJO	n.a.	Water	19	2943109	509222	37.83	99.9428	I	IVb	CC4	ST219	SL219	CT11341	LIPI-1, LIPI-3, LIPI-4
83278	CLIP 2022/00261	LISVAL1194	L. monocytogenes	2021-12-15	2021	Fall	River	Valencia	Environment	Mud 4.1. AJO	n.a.	Mud	20	2918275	357757	37.88	99.8284	I	IVb	CC1	ST1	SL1	CT11327	LIPI-1, LIPI-3
83279	CLIP 2022/00262	LISVAL1195	L. seeligeri	2021-12-15	2021	Fall	River	Valencia	Environment	Mud 4.2. AJO	n.a.	Mud	37	2813825	170112	37.29	n.a.	n.a.	atypical (prs+ORF2110)	n.a.	n.a.	n.a.	n.a.	LIPI-1 (partial)
83293	CLIP 2022/00242	LISVAL1174	L. innocua	2021-12-15	2021	Fall	Wastewater	Valencia	Urban environment	961	n.a.	A	9	2776062	1436105	37.4	n.a.	n.a.	L	n.a.	n.a.	n.a.	n.a.	LIPI-4		SSI-2
84291	CLIP 2022/00692	LISVAL1204	L. monocytogenes	2021-12-08	2020	Winter	Food-processing environments	Valencia	Production environment	n.a.	n.a.	Surface sponge - 1204	28	2891535	212693	37.89	99.8856	II	IIa	CC37	ST37	SL37	CT11447	LIPI-1
108800	23_LMON_11463	LISVAL2739	L. monocytogenes	2023-08-28	2022	Summer	Food-processing environments	Sueca	Food	n.a.	Meat	Sobrasada	20	3251469	384624	37.88	99.8856	II	IIa	CC121	ST3207	SL121	CT10516	LIPI-1	PMSC	SSI-2
108813	23_LMON_13422	LISVAL3262	L. monocytogenes	2023-08-08	2023	Summer	Food-processing environments	Alcoy	Food	n.a.	Meat	Cooked meat product	30	2999966	194044	37.97	99.4851	II	IIa	CC121	ST121	SL121	CT11441	LIPI-1	PMSC	SSI-2, emrC
108816	23_LMON_13425	LISVAL3265	L. monocytogenes	2023-08-28	2023	Summer	Food-processing environments	Pinoso	Food	n.a.	Meat	Cured sausage	31	3064825	245877	37.81	99.9428	II	IIa	CC121	ST121	SL121	CT14761	LIPI-1	PMSC	SSI-2, emrC
108817	23_LMON_13426	LISVAL3266	L. monocytogenes	2023-08-28	2023	Summer	Food-processing environments	Pinoso	Food	n.a.	Meat	Cured sausage	35	3468832	345100	37.82	99.714	II	IIa	CC121	ST121	SL121	CT14761	LIPI-1	PMSC	SSI-2, emrC
108818	23_LMON_13427	LISVAL3267	L. monocytogenes	2023-08-28	2023	Summer	Food-processing environments	Pinoso	Food	n.a.	Meat	Cured sausage	37	3066056	190599	37.81	99.5995	II	IIa	CC121	ST121	SL121	CT14761	LIPI-1	PMSC	SSI-2, emrC
108895	23_LMON_15872	LISVAL3288	L. monocytogenes	2023-11-17	2022	Fall	Food-processing environments	Algemesí	Food	n.a.	Fish or seafood	Mixed smoked fish	30	3091951	380492	37.8	100	II	IIa	CC121	ST121	SL121	CT14778	LIPI-1	PMSC	SSI-2, emrC
109737	22_LMON_13112	LISVAL2658	L. monocytogenes	2022-09-26	2022	Fall	Food-processing environments	Montichelvo	Food	n.a.	Meat	Sobrasada	12	2976929	542965	37.88	100	II	IIa	CC121	ST3207	SL121	CT10516	LIPI-1	PMSC	SSI-2
109753	22_LMON_17298	LISVAL2672	L. monocytogenes	2022-12-27	2022	Winter	Food-processing environments	Museros	Food	n.a.	Meat	Sobrasada	25	3146847	512600	37.77	100	II	IIa	CC121	ST121	SL121	CT15072	LIPI-1	PMSC	SSI-2, emrC
84300	CLIP 2022/00701	LISVAL1235	L. monocytogenes	2021-06-15	2021	Spring	Food-processing environments	Valencia	Production environment	n.a.	n.a.	Surface - 1235	23	2995979	552710	37.95	99.8856	II	IIa	CC121	ST121	SL121	CT11440	LIPI-1	PMSC	SSI-2, emrC
84301	CLIP 2022/00702	LISVAL1237	L. monocytogenes	2021-06-15	2021	Spring	Food-processing environments	Valencia	Production environment	n.a.	n.a.	Surface - 1237	50	3054658	124553	37.81	99.9428	II	IIa	CC121	ST121	SL121	CT9275	LIPI-1	PMSC	SSI-2, emrC
84302	CLIP 2022/00703	LISVAL1238	L. monocytogenes	2021-06-17	2021	Spring	Food-processing environments	Valencia	Production environment	n.a.	n.a.	Surface - 1238	30	2933042	254979	37.83	100	I	IVb	ST213	ST213	SL213	CT1846	LIPI-1, LIPI-3, LIPI-4
46801	CLIP 2020/00394	LISVAL391	L. monocytogenes	2019-02-22	2019	Winter	Food-processing environments	Valencia	Food	n.a.	Meat	Meat - 1773	30	2854348	229177	37.92	99.9428	II	IIa	CC155	ST155	SL155	CT1170	LIPI-1		SSI-1
84304	CLIP 2022/00705	LISVAL1240	L. monocytogenes	2021-06-17	2021	Spring	Food-processing environments	Valencia	Production environment	n.a.	n.a.	Surface - 1240	22	2947722	341639	37.86	99.8284	II	IIc	CC9	ST9	SL9	CT11445	LIPI-1	PMSC	SSI-1
84305	CLIP 2022/00706	LISVAL1241	L. monocytogenes	2021-06-17	2021	Spring	Food-processing environments	Valencia	Production environment	n.a.	n.a.	Surface - 1241	20	2946636	449268	37.85	99.8856	II	IIc	CC9	ST9	SL9	CT11445	LIPI-1	PMSC	SSI-1
84306	CLIP 2022/00707	LISVAL1242	L. monocytogenes	2021-06-18	2021	Spring	Food-processing environments	Valencia	Production environment	n.a.	n.a.	Surface - 1242	29	2995022	278176	37.96	99.8856	II	IIa	CC121	ST121	SL121	CT903	LIPI-1	PMSC	SSI-2, emrC
84307	CLIP 2022/00708	LISVAL1243	L. monocytogenes	2021-06-18	2021	Spring	Food-processing environments	Valencia	Production environment	n.a.	n.a.	Surface - 1243	27	3071636	289638	37.76	99.8856	II	IIa	CC204	ST1346	SL204	CT11448	LIPI-1		SSI-1, bcrABC
77762	CLIP 2021/00426	LISVAL662	L. monocytogenes	2020-06-23	2020	Summer	Food-processing environments	Valencia	Food	n.a.	Fish or seafood	Smoked fish product	19	2888285	359795	37.9	99.9428	II	IIa	CC155	ST155	SL155	CT846	LIPI-1		SSI-1
84309	CLIP 2022/00710	LISVAL1247	L. monocytogenes	2021-06-30	2021	Summer	Food-processing environments	Valencia	Production environment	n.a.	n.a.	Surface - 1247	30	3059419	480617	37.81	99.8284	II	IIa	CC121	ST121	SL121	CT11438	LIPI-1	PMSC	SSI-2, emrC
84323	CLIP 2022/00725	LISVAL1272	L. monocytogenes	2021-09-01	2021	Summer	Food-processing environments	Valencia	Food	n.a.	Meat	Chorizo - 1272	25	2846745	434456	37.93	99.9428	II	IIa	CC155	ST155	SL155	CT1170	LIPI-1		SSI-1
84311	CLIP 2022/00712	LISVAL1249	L. monocytogenes	2021-06-30	2021	Summer	Food-processing environments	Valencia	Production environment	n.a.	n.a.	Surface - 1249	32	3008680	206548	37.83	99.9428	II	IIa	CC8	ST8	SL8	CT750	LIPI-1		SSI-1
84324	CLIP 2022/00726	LISVAL1274	L. monocytogenes	2021-09-09	2021	Summer	Food-processing environments	Valencia	Food	n.a.	Meat	Sausage - 1274	14	2846638	686453	37.93	100	II	IIa	CC155	ST155	SL155	CT1170	LIPI-1		SSI-1
84313	CLIP 2022/00714	LISVAL1255	L. monocytogenes	2021-07-07	2021	Summer	Food-processing environments	Valencia	Production environment	n.a.	n.a.	Surface - 1255	33	3001620	465361	37.76	99.714	II	IIa	CC475	ST504	SL475	CT11452	LIPI-1		SSI-2
104729	22_LMON_06329	LISVAL3315	L. monocytogenes	2022-05-11	2022	Spring	Food-processing environments	Carcaixent	Food	n.a.	Meat	Cured pork product	18	2887881	259846	37.9	99.7712	II	IIa	CC155	ST155	SL155	CT1170	LIPI-1		SSI-1
104732	22_LMON_07337	LISVAL2595	L. monocytogenes	2022-05-31	2022	Spring	Food-processing environments	Montixelvo	Food	n.a.	Meat	Sobrasada	17	2895401	343889	37.89	100	II	IIa	CC155	ST155	SL155	CT1170	LIPI-1		SSI-1
84316	CLIP 2022/00717	LISVAL1259	L. monocytogenes	2021-07-16	2021	Summer	Food-processing environments	Valencia	Production environment	n.a.	n.a.	Surface sponge - 1259	15	3037451	508171	37.87	100	I	IIb	CC5	ST5	SL5	CT11435	LIPI-1		SSI-1
84317	CLIP 2022/00718	LISVAL1260	L. monocytogenes	2021-07-16	2021	Summer	Food-processing environments	Valencia	Production environment	n.a.	n.a.	Surface sponge - 1260	23	2996390	415344	37.96	99.8284	II	IIa	CC121	ST121	SL121	CT11439	LIPI-1	PMSC	SSI-2, emrC
84318	CLIP 2022/00719	LISVAL1261	L. monocytogenes	2021-07-16	2021	Summer	Food-processing environments	Valencia	Production environment	n.a.	n.a.	Surface sponge - 1261	27	3097877	465206	37.79	99.9428	II	IIa	CC121	ST121	SL121	CT893	LIPI-1	PMSC	SSI-2, emrC
84319	CLIP 2022/00720	LISVAL1263	L. monocytogenes	2021-07-16	2021	Summer	Food-processing environments	Valencia	Production environment	n.a.	n.a.	Surface sponge - 1263	31	3083727	503802	37.88	99.714	I	IIb	CC3	ST3	SL3	CT11430	LIPI-1, LIPI-3		SSI-1
84320	CLIP 2022/00721	LISVAL1264	L. monocytogenes	2021-07-16	2021	Summer	Food-processing environments	Valencia	Production environment	n.a.	n.a.	Surface sponge - 1264	19	3023685	370409	37.76	99.9428	I	IVb	CC1	ST1	SL1	CT11426	LIPI-1, LIPI-3		emrC
84321	CLIP 2022/00723	LISVAL1266	L. monocytogenes	2021-07-16	2021	Summer	Food-processing environments	Valencia	Production environment	n.a.	n.a.	Surface sponge - 1266	26	3094155	553020	37.8	99.8856	I	IIb	CC3	ST3	SL3	CT11428	LIPI-1, LIPI-3		SSI-1, emrC
104857	22_LMON_12063	LISVAL2639	L. monocytogenes	2022-07-05	2022	Summer	Food-processing environments	Calpe	Food	n.a.	Mixed product	Pasta salad	68	2934369	83496	37.92	99.2563	II	IIa	CC155	ST155	SL155	CT14397	LIPI-1		SSI-1, bcrABC
104863	22_LMON_07330	LISVAL2589	L. monocytogenes	2022-05-31	2022	Spring	Food-processing environments	Carcaixent	Food	n.a.	Meat	Cured pork product	18	2887653	246702	37.9	99.7712	II	IIa	CC155	ST155	SL155	CT1170	LIPI-1		SSI-1
104899	23_LMON_11030	LISVAL2690	L. monocytogenes	2023-08-17	2023	Summer	Food-processing environments	Utiel	Food	n.a.	Meat	Cured pork product	36	2859869	147261	37.93	99.714	II	IIa	CC155	ST155	SL155	CT2704	LIPI-1		SSI-1
105012	23_LMON_02887	LISVAL2696	L. monocytogenes	2023-03-02	2023	Winter	Food-processing environments	Catarroja	Food	n.a.	Meat	Pork sausage	152	3141055	37131	37.92	97.3112	II	IIa	CC155	ST155	SL155	CT1170	LIPI-1		SSI-1
108795	23_LMON_11458	LISVAL2734	L. monocytogenes	2023-08-28	2023	Summer	Food-processing environments	La pobla llarga	Food	n.a.	Meat	Sausage	25	2889198	288771	37.91	99.7712	II	IIa	CC155	ST155	SL155	CT1170	LIPI-1		SSI-1
108801	23_LMON_11464	LISVAL2740	L. monocytogenes	2023-08-28	2023	Summer	Food-processing environments	Sueca	Food	n.a.	Meat	Sobrasada	31	2933037	185043	37.87	99.8284	II	IIa	CC155	ST155	SL155	CT1170	LIPI-1		SSI-1
109739	22_LMON_13114	LISVAL2660	L. monocytogenes	2022-09-26	2022	Fall	Food-processing environments	Montichelvo	Food	n.a.	Meat	Sobrasada	32	3105621	185043	37.89	99.5423	II	IIa	CC155	ST155	SL155	CT1170	LIPI-1		SSI-1
84329	CLIP 2022/00732	LISVAL1284	L. monocytogenes	2021-09-30	2021	Fall	Food-processing environments	Valencia	Production environment	n.a.	n.a.	Surface - 1284	22	2905064	279011	37.9	99.7712	I	IIb	CC489	ST489	SL489	CT11434	LIPI-1, LIPI-3		SSI-1
109755	22_LMON_17301	LISVAL2674	L. monocytogenes	2022-12-27	2022	Winter	Food-processing environments	Museros	Food	n.a.	Meat	Sobrasada	13	2926546	686164	37.88	99.9428	II	IIa	CC155	ST155	SL155	CT1170	LIPI-1		SSI-1
84332	CLIP 2022/00735	LISVAL1291	L. monocytogenes	2021-10-07	2021	Fall	Food-processing environments	Valencia	Production environment	n.a.	n.a.	Surface - 1291	18	2905181	500134	37.88	100	I	IVb	CC217	ST217	SL217	CT4655	LIPI-1, LIPI-3, LIPI-4
84345	CLIP 2022/00722	LISVAL1265	L. monocytogenes	2021-07-16	2021	Summer	Food-processing environments	Valencia	Production environment	n.a.	n.a.	Surface sponge - 1265	24	3045014	516220	37.91	99.8284	I	IIb	CC3	ST3	SL3	CT11464	LIPI-1, LIPI-3		SSI-1
108773	23_LMON_16534	LISVAL3297	L. monocytogenes	2023-12-04	2023	Fall	Food-processing environments	Petrel	Food	n.a.	Fish or seafood	Smoked salmon	54	2908331	120048	37.93	98.2265	II	IIa	CC18	ST18	SL18	CT14738	LIPI-1		SSI-1
84348	CLIP 2022/00737	LISVAL1297	L. monocytogenes	2021-10-26	2021	Fall	Food-processing environments	Valencia	Production environment	n.a.	n.a.	Surface - 1297	15	3023369	1533719	37.85	99.9428	I	IIb	CC5	ST5	SL5	CT11478	LIPI-1		SSI-1
84349	CLIP 2022/00738	LISVAL1298	L. monocytogenes	2021-11-12	2021	Fall	Food-processing environments	Valencia	Production environment	n.a.	n.a.	Surface - 1298	22	2907716	500032	37.89	100	I	IVb	CC217	ST217	SL217	CT11468	LIPI-1, LIPI-3, LIPI-4
108775	23_LMON_16536	LISVAL3299	L. monocytogenes	2023-12-04	2023	Fall	Food-processing environments	Petrel	Food	n.a.	Fish or seafood	Smoked salmon	29	2879691	166030	37.95	99.5423	II	IIa	CC18	ST18	SL18	CT14739	LIPI-1		SSI-1
84351	CLIP 2022/00740	LISVAL1303	L. innocua	2022-01-05	2022	Winter	Wastewater	Valencia	Urban environment	163	n.a.	B	12	2860966	539002	37.47	n.a.	n.a.	L	n.a.	n.a.	n.a.	n.a.	LIPI-4		SSI-2
84352	CLIP 2022/00741	LISVAL1304	L. monocytogenes	2022-01-05	2022	Winter	Wastewater	Valencia	Urban environment	163	n.a.	B	21	2888373	302362	37.95	99.9428	I	IVb	CC4	ST219	SL219	CT2246	LIPI-1, LIPI-3, LIPI-4
84353	CLIP 2022/00742	LISVAL1305	L. innocua	2022-01-05	2022	Winter	Wastewater	Valencia	Urban environment	180	n.a.	B	14	2850131	482214	37.4	n.a.	n.a.	L	n.a.	n.a.	n.a.	n.a.	LIPI-3 (partial), LIPI-4		SSI-2
84354	CLIP 2022/00743	LISVAL1306	L. monocytogenes	2022-01-05	2022	Winter	Wastewater	Valencia	Urban environment	180	n.a.	B	18	2947126	567011	37.87	99.8856	I	IVb	CC217	ST217	SL217	CT11271	LIPI-1, LIPI-3, LIPI-4
84355	CLIP 2022/00744	LISVAL1307	L. innocua	2022-01-05	2022	Winter	Wastewater	Valencia	Urban environment	973	n.a.	A	11	2862163	562840	37.32	n.a.	n.a.	L	n.a.	n.a.	n.a.	n.a.	LIPI-3 (partial), LIPI-4		SSI-2
84356	CLIP 2022/00745	LISVAL1308	L. monocytogenes	2022-01-05	2022	Winter	Wastewater	Valencia	Urban environment	973	n.a.	A	31	3082310	486266	37.88	99.714	I	IIb	CC3	ST3	SL3	CT11465	LIPI-1, LIPI-3		SSI-1
84357	CLIP 2022/00746	LISVAL1309	L. innocua	2022-01-05	2022	Winter	Wastewater	Valencia	Urban environment	979	n.a.	A	12	2837058	1432293	37.37	n.a.	n.a.	L	n.a.	n.a.	n.a.	n.a.	LIPI-3 (partial), LIPI-4		SSI-2
84358	CLIP 2022/00747	LISVAL1310	L. monocytogenes	2022-01-05	2022	Winter	Wastewater	Valencia	Urban environment	979	n.a.	A	29	3031339	480695	37.84	99.8856	I	IIb	CC87	ST87	SL87	CT11266	LIPI-1, LIPI-4
84359	CLIP 2022/00748	LISVAL1311	L. innocua	2022-01-05	2022	Winter	Wastewater	Valencia	Urban environment	476	n.a.	D	11	2797270	1438266	37.36	n.a.	n.a.	L	n.a.	n.a.	n.a.	n.a.	LIPI-3 (partial), LIPI-4		SSI-2
84360	CLIP 2022/00749	LISVAL1312	L. monocytogenes	2022-01-05	2022	Winter	Wastewater	Valencia	Urban environment	476	n.a.	D	12	2912758	1469913	37.96	99.9428	I	IVb	CC1	ST1	SL1	CT11475	LIPI-1, LIPI-3
84361	CLIP 2022/00750	LISVAL1313	L. innocua	2022-01-05	2022	Winter	Wastewater	Valencia	Urban environment	425	n.a.	A	16	2862988	584489	37.3	n.a.	n.a.	L	n.a.	n.a.	n.a.	n.a.	LIPI-4		SSI-2
84362	CLIP 2022/00751	LISVAL1315	L. innocua	2022-01-05	2022	Winter	Wastewater	Valencia	Urban environment	425	n.a.	A	9	2809112	1433813	37.44	n.a.	n.a.	L	n.a.	n.a.	n.a.	n.a.	LIPI-3 (partial), LIPI-4		SSI-2
84363	CLIP 2022/00752	LISVAL1316	L. innocua	2022-01-05	2022	Winter	Wastewater	Valencia	Urban environment	485	n.a.	D	22	2953018	297025	37.3	n.a.	n.a.	L	n.a.	n.a.	n.a.	n.a.	LIPI-3, LIPI-4		SSI-2
84364	CLIP 2022/00753	LISVAL1317	L. monocytogenes	2022-01-05	2022	Winter	Wastewater	Valencia	Urban environment	485	n.a.	D	25	3053769	516827	37.89	99.7712	I	IIb	CC3	ST3000	SL3	CT11463	LIPI-1, LIPI-3		SSI-1
84365	CLIP 2022/00754	LISVAL1318	L. innocua	2022-01-05	2022	Winter	Wastewater	Valencia	Urban environment	167	n.a.	B	10	2917085	1521005	37.32	n.a.	n.a.	L	n.a.	n.a.	n.a.	n.a.	LIPI-3 (partial), LIPI-4
84366	CLIP 2022/00755	LISVAL1319	L. monocytogenes	2022-01-05	2022	Winter	Wastewater	Valencia	Urban environment	167	n.a.	B	23	2971651	398577	37.78	99.8284	II	IIa	CC475	ST504	SL475	CT941	LIPI-1		SSI-2, emrC
84367	CLIP 2022/00756	LISVAL1320	L. innocua	2022-01-05	2022	Winter	Wastewater	Valencia	Urban environment	484	n.a.	D	20	2886290	527814	37.39	n.a.	n.a.	L	n.a.	n.a.	n.a.	n.a.	LIPI-3 (partial), LIPI-4		SSI-2
84368	CLIP 2022/00757	LISVAL1321	L. monocytogenes	2022-01-05	2022	Winter	Wastewater	Valencia	Urban environment	484	n.a.	D	13	2945764	567095	37.87	99.9428	I	IVb	CC217	ST217	SL217	CT11466	LIPI-1, LIPI-3, LIPI-4
84369	CLIP 2022/00758	LISVAL1322	L. innocua	2022-01-05	2022	Winter	Wastewater	Valencia	Urban environment	AB ALE (20/12/21)	n.a.	C	26	2929946	476945	37.21	n.a.	n.a.	L	n.a.	n.a.	n.a.	n.a.	LIPI-4		SSI-2
84372	CLIP 2022/00761	LISVAL1325	L. innocua	2022-01-17	2022	Winter	Sheep farm	Castellon, Valencia	Animal	Feces sheep 2	n.a.	n.a.	11	2845958	524423	37.32	n.a.	n.a.	L	n.a.	n.a.	n.a.	n.a.	LIPI-4		SSI-2
84373	CLIP 2022/00762	LISVAL1326	L. innocua	2022-01-17	2022	Winter	Sheep farm	Castellon, Valencia	Animal	Feces sheep 3	n.a.	n.a.	11	2845039	1462042	37.31	n.a.	n.a.	L	n.a.	n.a.	n.a.	n.a.	LIPI-4		SSI-2
84374	CLIP 2022/00763	LISVAL1327	L. monocytogenes	2022-01-17	2022	Winter	Sheep farm	Castellon, Valencia	Animal	Feces sheep 3	n.a.	n.a.	25	2859306	345936	37.96	99.9428	I	IIb	CC392	ST392	SL392	CT11479	LIPI-1
84375	CLIP 2022/00764	LISVAL1328	L. innocua	2022-01-17	2022	Winter	Sheep farm	Castellon, Valencia	Animal	Feces sheep 4	n.a.	n.a.	12	2839619	542975	37.36	n.a.	n.a.	L	n.a.	n.a.	n.a.	n.a.	LIPI-4
84419	CLIP 2022/00765	LISVAL1329	L. monocytogenes	2022-01-17	2022	Winter	Sheep farm	Castellon, Valencia	Animal	Feces sheep 4	n.a.	n.a.	17	2878609	477112	37.92	99.9428	I	IVb	CC1	ST1	SL1	CT11491	LIPI-1, LIPI-3
84420	CLIP 2022/00766	LISVAL1330	L. monocytogenes	2022-01-17	2022	Winter	Sheep farm	Castellon, Valencia	Animal	Feces sheep 5	n.a.	n.a.	13	2946154	516654	37.8	99.7712	I	IVb	CC666	ST666	SL666	CT11500	LIPI-1, LIPI-3
84421	CLIP 2022/00767	LISVAL1331	L. innocua	2022-01-17	2022	Winter	Sheep farm	Castellon, Valencia	Animal	Feces sheep 5	n.a.	n.a.	9	2845869	1462076	37.32	n.a.	n.a.	L	n.a.	n.a.	n.a.	n.a.	LIPI-4		SSI-2
84422	CLIP 2022/00768	LISVAL1332	L. innocua	2022-01-17	2022	Winter	Sheep farm	Castellon, Valencia	Animal	Feces sheep 6	n.a.	n.a.	14	2879884	567119	37.34	n.a.	n.a.	L	n.a.	n.a.	n.a.	n.a.	LIPI-4
84423	CLIP 2022/00769	LISVAL1333	L. monocytogenes	2022-01-17	2022	Winter	Sheep farm	Castellon, Valencia	Animal	Feces sheep 6	n.a.	n.a.	13	2908975	540573	37.84	99.8284	I	IVb	CC666	ST666	SL666	CT11501	LIPI-1, LIPI-3
84424	CLIP 2022/00770	LISVAL1334	L. innocua	2022-01-17	2022	Winter	Sheep farm	Castellon, Valencia	Animal	Feces sheep 7	n.a.	n.a.	15	2881334	567120	37.35	n.a.	n.a.	L	n.a.	n.a.	n.a.	n.a.	LIPI-4
84425	CLIP 2022/00771	LISVAL1335	L. monocytogenes	2022-01-17	2022	Winter	Sheep farm	Castellon, Valencia	Animal	Feces sheep 7	n.a.	n.a.	21	2930810	286023	37.89	99.5995	I	IVb	CC388	ST388	SL387	CT11509	LIPI-1, LIPI-4
84426	CLIP 2022/00772	LISVAL1336	L. innocua	2022-01-17	2022	Winter	Sheep farm	CastellonValencia	Animal	Feces sheep 8	n.a.	n.a.	20	2881158	538999	37.39	n.a.	n.a.	L	n.a.	n.a.	n.a.	n.a.	LIPI-4		SSI-2
84427	CLIP 2022/00773	LISVAL1337	L. monocytogenes	2022-01-17	2022	Winter	Sheep farm	Castellon, Valencia	Animal	Feces sheep 8	n.a.	n.a.	17	2907124	302538	37.88	99.714	I	IVb	CC217	ST217	SL217	CT11488	LIPI-1, LIPI-3, LIPI-4
84428	CLIP 2022/00774	LISVAL1338	L. monocytogenes	2022-01-17	2022	Winter	Sheep farm	Castellon, Valencia	Animal	Feces sheep 9	n.a.	n.a.	18	2908010	357910	37.84	99.6568	I	IVb	CC666	ST666	SL666	CT11502	LIPI-1, LIPI-3
84429	CLIP 2022/00775	LISVAL1339	L. innocua	2022-01-17	2022	Winter	Sheep farm	Castellon, Valencia	Animal	Feces sheep 11	n.a.	n.a.	14	2840195	498275	37.36	n.a.	n.a.	L	n.a.	n.a.	n.a.	n.a.	LIPI-4
84430	CLIP 2022/00776	LISVAL1340	L. innocua	2022-01-17	2022	Winter	Sheep farm	Castellon, Valencia	Animal	Feces sheep 12	n.a.	n.a.	16	2839890	526644	37.37	n.a.	n.a.	L	n.a.	n.a.	n.a.	n.a.	LIPI-4
84431	CLIP 2022/00777	LISVAL1341	L. monocytogenes	2022-01-17	2022	Winter	Sheep farm	Castellon, Valencia	Animal	Feces sheep 12	n.a.	n.a.	14	2888497	562106	37.91	99.8856	I	IIb	CC5	ST363	SL363	CT11506	LIPI-1, LIPI-3, LIPI-4		SSI-1
84432	CLIP 2022/00778	LISVAL1342	L. innocua	2022-01-17	2022	Winter	Sheep farm	Castellon, Valencia	Animal	Feces sheep 13	n.a.	n.a.	12	2840143	542810	37.37	n.a.	n.a.	L	n.a.	n.a.	n.a.	n.a.	LIPI-4
84433	CLIP 2022/00779	LISVAL1343	L. monocytogenes	2022-01-17	2022	Winter	Sheep farm	Castellon, Valencia	Animal	Feces sheep 13	n.a.	n.a.	11	2969366	1524822	37.83	99.714	I	IIb	CC5	ST363	SL363	CT11507	LIPI-1, LIPI-3, LIPI-4		SSI-1
84434	CLIP 2022/00780	LISVAL1344	L. innocua	2022-01-17	2022	Winter	Sheep farm	Castellon, Valencia	Animal	Feces sheep 14	n.a.	n.a.	14	2880900	588151	37.35	n.a.	n.a.	L	n.a.	n.a.	n.a.	n.a.	LIPI-4
84435	CLIP 2022/00781	LISVAL1345	L. monocytogenes	2022-01-17	2022	Winter	Sheep farm	Castellon, Valencia	Animal	Feces sheep 14	n.a.	n.a.	19	2881519	318195	37.91	99.9428	I	IVb	CC6	ST6	SL6	CT11498	LIPI-1, LIPI-3
84436	CLIP 2022/00782	LISVAL1346	L. innocua	2022-01-17	2022	Winter	Sheep farm	Castellon, Valencia	Animal	Feces sheep 15	n.a.	n.a.	13	2863982	621596	37.27	n.a.	n.a.	L	n.a.	n.a.	n.a.	n.a.	LIPI-4		SSI-2
84437	CLIP 2022/00783	LISVAL1347	L. monocytogenes	2022-01-17	2022	Winter	Sheep farm	Castellon, Valencia	Animal	Feces sheep 15	n.a.	n.a.	9	2887397	1483291	37.91	99.8856	I	IIb	CC5	ST363	SL363	CT11506	LIPI-1, LIPI-3, LIPI-4		SSI-1
84438	CLIP 2022/00784	LISVAL1348	L. innocua	2022-01-17	2022	Winter	Sheep farm	Castellon, Valencia	Animal	Feces sheep 16	n.a.	n.a.	12	2839319	526573	37.36	n.a.	n.a.	L	n.a.	n.a.	n.a.	n.a.	LIPI-4
84439	CLIP 2022/00785	LISVAL1349	L. innocua	2022-01-17	2022	Winter	Sheep farm	Castellon, Valencia	Animal	Feces sheep 17	n.a.	n.a.	10	2845506	585385	37.32	n.a.	n.a.	L	n.a.	n.a.	n.a.	n.a.	LIPI-4		SSI-2
84440	CLIP 2022/00786	LISVAL1350	L. monocytogenes	2022-01-17	2022	Winter	Sheep farm	Castellon, Valencia	Animal	Feces sheep 17	n.a.	n.a.	22	2929202	538623	37.9	99.7712	I	IVb	CC388	ST388	SL387	CT11510	LIPI-1, LIPI-4
84441	CLIP 2022/00787	LISVAL1351	L. monocytogenes	2022-01-17	2022	Winter	Sheep farm	Castellon, Valencia	Animal	Feces sheep 18	n.a.	n.a.	19	2930367	307613	37.9	99.7712	I	IVb	CC388	ST388	SL387	CT11508	LIPI-1, LIPI-4
84442	CLIP 2022/00788	LISVAL1352	L. innocua	2022-01-17	2022	Winter	Sheep farm	Castellon, Valencia	Animal	Feces sheep 19	n.a.	n.a.	10	2845868	1462076	37.32	n.a.	n.a.	L	n.a.	n.a.	n.a.	n.a.	LIPI-4		SSI-2
84443	CLIP 2022/00789	LISVAL1353	L. innocua	2022-01-17	2022	Winter	Sheep farm	Castellon, Valencia	Animal	Feces sheep 20	n.a.	n.a.	22	2851224	585789	37.32	n.a.	n.a.	L	n.a.	n.a.	n.a.	n.a.	LIPI-4		SSI-2
84444	CLIP 2022/00790	LISVAL1354	L. monocytogenes	2022-01-17	2022	Winter	Sheep farm	Castellon, Valencia	Animal	Feces sheep 20	n.a.	n.a.	32	2933142	407609	37.83	99.9428	I	IVb	ST213	ST213	SL213	CT1846	LIPI-1, LIPI-3, LIPI-4
84445	CLIP 2022/00791	LISVAL1355	L. monocytogenes	2022-01-17	2022	Winter	Sheep farm	Castellon, Valencia	Animal	Feces sheep 21	n.a.	n.a.	16	2908967	516714	37.84	99.8284	I	IVb	CC666	ST666	SL666	CT11501	LIPI-1, LIPI-3
84446	CLIP 2022/00792	LISVAL1356	L. innocua	2022-01-17	2022	Winter	Sheep farm	Castellon, Valencia	Animal	Feces sheep 22	n.a.	n.a.	14	2840326	542804	37.37	n.a.	n.a.	L	n.a.	n.a.	n.a.	n.a.	LIPI-4
84447	CLIP 2022/00793	LISVAL1357	L. monocytogenes	2022-01-17	2022	Winter	Sheep farm	Castellon, Valencia	Animal	Feces sheep 23	n.a.	n.a.	18	2949284	540552	37.83	99.7712	I	IVb	CC666	ST666	SL666	CT11499	LIPI-1, LIPI-3
84448	CLIP 2022/00794	LISVAL1358	L. innocua	2022-01-17	2022	Winter	Sheep farm	Castellon, Valencia	Animal	Feces sheep 23	n.a.	n.a.	11	2839483	543089	37.36	n.a.	n.a.	L	n.a.	n.a.	n.a.	n.a.	LIPI-4
84449	CLIP 2022/00795	LISVAL1359	L. innocua	2022-01-17	2022	Winter	Sheep farm	Castellon, Valencia	Animal	Feces sheep 24	n.a.	n.a.	13	2840254	543051	37.37	n.a.	n.a.	L	n.a.	n.a.	n.a.	n.a.	LIPI-4
84450	CLIP 2022/00796	LISVAL1360	L. innocua	2022-01-17	2022	Winter	Sheep farm	CastellonValencia	Animal	Feces sheep 25	n.a.	n.a.	19	2880343	522338	37.39	n.a.	n.a.	L	n.a.	n.a.	n.a.	n.a.	LIPI-4		SSI-2
84451	CLIP 2022/00797	LISVAL1361	L. monocytogenes	2022-01-17	2022	Winter	Sheep farm	Castellon, Valencia	Animal	Feces sheep 25	n.a.	n.a.	14	2909622	1516220	37.84	99.8284	I	IVb	CC666	ST666	SL666	CT11501	LIPI-1, LIPI-3
84452	CLIP 2022/00798	LISVAL1362	L. innocua	2022-01-17	2022	Winter	Sheep farm	CastellonValencia	Animal	Feces sheep 26	n.a.	n.a.	37	2890608	522659	37.41	n.a.	n.a.	L	n.a.	n.a.	n.a.	n.a.	LIPI-4		SSI-2
84453	CLIP 2022/00799	LISVAL1363	L. monocytogenes	2022-01-17	2022	Winter	Sheep farm	Castellon, Valencia	Animal	Feces sheep 26	n.a.	n.a.	24	2932628	294457	37.83	100	I	IVb	ST213	ST213	SL213	CT1846	LIPI-1, LIPI-3, LIPI-4
84454	CLIP 2022/00800	LISVAL1364	L. innocua	2022-01-17	2022	Winter	Sheep farm	Castellon, Valencia	Animal	Feces sheep 27	n.a.	n.a.	10	2845793	1461886	37.32	n.a.	n.a.	L	n.a.	n.a.	n.a.	n.a.	LIPI-4		SSI-2
84455	CLIP 2022/00801	LISVAL1365	L. innocua	2022-01-17	2022	Winter	Sheep farm	Castellon, Valencia	Animal	Feces sheep 28	n.a.	n.a.	14	2880738	1459722	37.35	n.a.	n.a.	L	n.a.	n.a.	n.a.	n.a.	LIPI-4
84456	CLIP 2022/00802	LISVAL1366	L. monocytogenes	2022-01-17	2022	Winter	Sheep farm	Castellon, Valencia	Animal	Feces sheep 28	n.a.	n.a.	23	2858702	345936	37.96	99.9428	I	IIb	CC392	ST392	SL392	CT11477	LIPI-1
84457	CLIP 2022/00803	LISVAL1367	L. innocua	2022-01-17	2022	Winter	Sheep farm	Castellon, Valencia	Animal	Feces sheep 29	n.a.	n.a.	13	2845769	542586	37.32	n.a.	n.a.	L	n.a.	n.a.	n.a.	n.a.	LIPI-4		SSI-2
84458	CLIP 2022/00804	LISVAL1368	L. monocytogenes	2022-01-17	2022	Winter	Sheep farm	Castellon, Valencia	Animal	Feces sheep 29	n.a.	n.a.	18	2908709	516714	37.84	99.8284	I	IVb	CC666	ST666	SL666	CT11501	LIPI-1, LIPI-3
84459	CLIP 2022/00805	LISVAL1369	L. innocua	2022-01-17	2022	Winter	Sheep farm	Castellon, Valencia	Animal	Feces sheep 30	n.a.	n.a.	16	2839109	498230	37.37	n.a.	n.a.	L	n.a.	n.a.	n.a.	n.a.	LIPI-4
84460	CLIP 2022/00806	LISVAL1370	L. monocytogenes	2022-01-17	2022	Winter	Sheep farm	Castellon, Valencia	Animal	Feces sheep 31	n.a.	n.a.	23	2888174	358826	37.95	99.4851	I	IVb	CC4	ST4	SL4	CT11497	LIPI-1, LIPI-3, LIPI-4
84461	CLIP 2022/00807	LISVAL1371	L. innocua	2022-01-17	2022	Winter	Sheep farm	Castellon, Valencia	Animal	Feces sheep 32	n.a.	n.a.	12	2846182	542630	37.32	n.a.	n.a.	L	n.a.	n.a.	n.a.	n.a.	LIPI-4		SSI-2
84462	CLIP 2022/00808	LISVAL1372	L. monocytogenes	2022-01-17	2022	Winter	Sheep farm	Castellon, Valencia	Animal	Feces sheep 32	n.a.	n.a.	26	2859830	345980	37.96	99.9428	I	IIb	CC392	ST392	SL392	CT11477	LIPI-1
84463	CLIP 2022/00809	LISVAL1373	L. monocytogenes	2022-01-17	2022	Winter	Sheep farm	Castellon, Valencia	Animal	Feces sheep 33	n.a.	n.a.	19	2930626	539141	37.9	99.714	I	IVb	CC388	ST388	SL387	CT11508	LIPI-1, LIPI-4
84464	CLIP 2022/00810	LISVAL1374	L. innocua	2022-01-17	2022	Winter	Sheep farm	Castellon, Valencia	Farm environment	Water trough 2	n.a.	n.a.	15	2864923	476565	37.26	n.a.	n.a.	L	n.a.	n.a.	n.a.	n.a.	LIPI-4		SSI-2
84465	CLIP 2022/00811	LISVAL1375	L. innocua	2022-01-17	2022	Winter	Sheep farm	Castellon, Valencia	Farm environment	Water trough 3	n.a.	n.a.	16	2865811	541103	37.26	n.a.	n.a.	L	n.a.	n.a.	n.a.	n.a.	LIPI-4		SSI-2
84466	CLIP 2022/00812	LISVAL1376	L. monocytogenes	2022-01-17	2022	Winter	Sheep farm	Castellon, Valencia	Farm environment	Water trough 3	n.a.	n.a.	12	2907522	1508307	37.89	99.8856	I	IVb	CC217	ST217	SL217	CT11487	LIPI-1, LIPI-3, LIPI-4
84467	CLIP 2022/00813	LISVAL1377	L. innocua	2022-01-17	2022	Winter	Sheep farm	CastellonValencia	Farm environment	Pigeon house floor	n.a.	n.a.	22	2882012	522928	37.4	n.a.	n.a.	L	n.a.	n.a.	n.a.	n.a.	LIPI-4		SSI-2
84468	CLIP 2022/00814	LISVAL1378	L. monocytogenes	2022-01-17	2022	Winter	Sheep farm	Castellon, Valencia	Farm environment	Pigeon house floor	n.a.	n.a.	29	2965173	363815	37.87	99.8284	I	IVb	CC388	ST388	SL387	CT9761	LIPI-1, LIPI-4
84504	CLIP 2022/00816	LISVAL1380	L. innocua	2022-01-17	2022	Winter	Sheep farm	Castellon, Valencia	Farm environment	Food trough 3	n.a.	n.a.	9	2835853	584621	37.3	n.a.	n.a.	L	CC1480	n.a.	n.a.	n.a.	LIPI-4		SSI-2
84506	CLIP 2022/00818	LISVAL1382	L. innocua	2022-01-17	2022	Winter	Sheep farm	Castellon, Valencia	Farm environment	Bedding 1	n.a.	n.a.	12	2863472	541190	37.27	n.a.	n.a.	L	CC1480	n.a.	n.a.	n.a.	LIPI-4		SSI-2
84508	CLIP 2022/00820	LISVAL1384	L. innocua	2022-01-17	2022	Winter	Sheep farm	Castellon, Valencia	Farm environment	Bedding 3	n.a.	n.a.	13	2865661	592189	37.27	n.a.	n.a.	L	CC1480	n.a.	n.a.	n.a.	LIPI-4		SSI-2
84510	CLIP 2022/00822	LISVAL1386	L. innocua	2022-01-17	2022	Winter	Sheep farm	Castellon, Valencia	Farm environment	Soy	n.a.	n.a.	13	2847087	585804	37.32	n.a.	n.a.	L	ST2364	n.a.	n.a.	n.a.	LIPI-4		SSI-2
84512	CLIP 2022/00824	LISVAL1388	L. innocua	2022-01-17	2022	Winter	Sheep farm	Castellon, Valencia	Farm environment	Feed 2	n.a.	n.a.	13	2881789	567593	37.35	n.a.	n.a.	L	CC1609	n.a.	n.a.	n.a.	LIPI-4
84515	CLIP 2022/00827	LISVAL1391	L. innocua	2022-01-19	2022	Winter	Wastewater	Valencia	Urban environment	431	n.a.	A	12	2872273	624828	37.37	n.a.	n.a.	L	ST2939	n.a.	n.a.	n.a.	LIPI-3 (partial), LIPI-4		SSI-2
84516	CLIP 2022/00828	LISVAL1392	L. innocua	2022-01-19	2022	Winter	Wastewater	Valencia	Urban environment	437	n.a.	A	10	2807990	1430530	37.43	n.a.	n.a.	L	CC532	n.a.	n.a.	n.a.	LIPI-3 (partial), LIPI-4		SSI-2
84518	CLIP 2022/00830	LISVAL1394	L. innocua	2022-01-19	2022	Winter	Wastewater	Valencia	Urban environment	AB ALE (13/01/22)	n.a.	C	8	2808856	1430574	37.44	n.a.	n.a.	L	CC532	n.a.	n.a.	n.a.	LIPI-3 (partial), LIPI-4		SSI-2
84519	CLIP 2022/00831	LISVAL1395	L. innocua	2022-01-19	2022	Winter	Wastewater	Valencia	Urban environment	AB ADL (05/01/22)	n.a.	B	13	2839179	536485	37.38	n.a.	n.a.	L	CC537	n.a.	n.a.	n.a.	LIPI-3 (partial), LIPI-4		SSI-2
84553	CLIP 2022/00815	LISVAL1379	L. monocytogenes	2022-01-17	2022	Winter	Sheep farm	Castellon, Valencia	Farm environment	Food trough 1	n.a.	n.a.	23	2902209	320461	37.84	99.8284	I	IVb	CC666	ST666	SL666	CT11501	LIPI-1, LIPI-3
84554	CLIP 2022/00817	LISVAL1381	L. monocytogenes	2022-01-17	2022	Winter	Sheep farm	Castellon, Valencia	Farm environment	Food trough 3	n.a.	n.a.	25	2943113	320460	37.82	99.8284	I	IVb	CC666	ST666	SL666	CT11523	LIPI-1, LIPI-3
84555	CLIP 2022/00819	LISVAL1383	L. monocytogenes	2022-01-17	2022	Winter	Sheep farm	Castellon, Valencia	Farm environment	Bedding 1	n.a.	n.a.	25	2874298	475225	37.92	100	I	IVb	CC1	ST1	SL1	CT11521	LIPI-1, LIPI-3
84556	CLIP 2022/00821	LISVAL1385	L. monocytogenes	2022-01-17	2022	Winter	Sheep farm	Castellon, Valencia	Farm environment	Bedding 3	n.a.	n.a.	18	2902447	320461	37.84	99.8284	I	IVb	CC666	ST666	SL666	CT11501	LIPI-1, LIPI-3
84557	CLIP 2022/00823	LISVAL1387	L. monocytogenes	2022-01-17	2022	Winter	Sheep farm	Castellon, Valencia	Farm environment	Soy	n.a.	n.a.	26	2902444	239072	37.84	99.714	I	IVb	CC666	ST2936	SL666	CT11501	LIPI-1, LIPI-3
84558	CLIP 2022/00825	LISVAL1389	L. monocytogenes	2022-01-17	2022	Winter	Sheep farm	Castellon, Valencia	Farm environment	Feed 2	n.a.	n.a.	21	2948118	409461	37.87	99.8856	I	IVb	CC1	ST1	SL1	CT11520	LIPI-1, LIPI-3
84559	CLIP 2022/00826	LISVAL1390	L. monocytogenes	2022-01-19	2022	Winter	Wastewater	Valencia	Urban environment	431	n.a.	A	16	2901017	414212	37.85	100	I	IIb	CC77	ST2938	SL77	CT11239	LIPI-1, LIPI-3		SSI-1
84560	CLIP 2022/00829	LISVAL1393	L. monocytogenes	2022-01-19	2022	Winter	Wastewater	Valencia	Urban environment	437	n.a.	A	33	3051060	573763	37.81	99.8284	I	IVb	CC1	ST1	SL1	CT9278	LIPI-1, LIPI-3		emrC
84591	CLIP 2022/00832	LISVAL1396	L. monocytogenes	2022-01-19	2022	Winter	Wastewater	Valencia	Urban environment	AB ADL (05/01/22)	n.a.	B	19	2882990	510682	37.89	99.9428	I	IIb	CC224	ST224	SL224	CT2960	LIPI-1, LIPI-3		SSI-1
84592	CLIP 2022/00833	LISVAL1397	L. innocua	2022-01-19	2022	Winter	Wastewater	Valencia	Urban environment	AB ADL (11/01/22)	n.a.	B	14	2894184	536479	37.35	n.a.	n.a.	L	n.a.	n.a.	n.a.	n.a.	LIPI-3, LIPI-4		SSI-2
84593	CLIP 2022/00834	LISVAL1398	L. monocytogenes	2022-01-19	2022	Winter	Wastewater	Valencia	Urban environment	AB ADL (11/01/22)	n.a.	B	26	2977838	375020	37.82	100	I	IVb	ST213	ST213	SL213	CT10022	LIPI-1, LIPI-3, LIPI-4
84594	CLIP 2022/00835	LISVAL1399	L. monocytogenes	2022-01-17	2022	Winter	Sheep farm	Castellon, Valencia	Farm environment	Milk filter	n.a.	n.a.	20	2933388	406522	37.82	99.9428	I	IVb	ST213	ST213	SL213	CT1846	LIPI-1, LIPI-3, LIPI-4
84595	CLIP 2022/00836	LISVAL1400	L. innocua	2022-01-31	2022	Winter	Cattle farm	Murcia	Animal	Feces cow 1	n.a.	n.a.	16	2906772	514276	37.23	n.a.	n.a.	L	n.a.	n.a.	n.a.	n.a.	LIPI-4		SSI-2
84596	CLIP 2022/00837	LISVAL1401	L. monocytogenes	2022-01-31	2022	Winter	Cattle farm	Murcia	Animal	Feces cow 3	n.a.	n.a.	24	3088753	324940	37.85	99.9428	II	IIa	CC8	ST8	SL8	CT7721	LIPI-1		SSI-1
84597	CLIP 2022/00838	LISVAL1402	L. innocua	2022-01-31	2022	Winter	Cattle farm	Murcia	Animal	Feces cow 3	n.a.	n.a.	15	2907271	513745	37.23	n.a.	n.a.	L	n.a.	n.a.	n.a.	n.a.	LIPI-4		SSI-2
84598	CLIP 2022/00839	LISVAL1403	L. monocytogenes	2022-01-31	2022	Winter	Cattle farm	Murcia	Animal	Feces cow 5	n.a.	n.a.	13	2927897	435036	37.95	99.9428	II	IIa	CC11	ST451	SL451	CT798	LIPI-1
84599	CLIP 2022/00840	LISVAL1404	L. innocua	2022-01-31	2022	Winter	Cattle farm	Murcia	Animal	Feces cow 5	n.a.	n.a.	9	2783792	1427112	37.42	n.a.	n.a.	L	n.a.	n.a.	n.a.	n.a.	LIPI-3 (partial), LIPI-4		SSI-2
84600	CLIP 2022/00841	LISVAL1405	L. monocytogenes	2022-01-31	2022	Winter	Cattle farm	Murcia	Animal	Feces cow 6	n.a.	n.a.	22	3090089	438754	37.85	99.9428	II	IIa	CC8	ST8	SL8	CT7721	LIPI-1		SSI-1
84601	CLIP 2022/00842	LISVAL1406	L. innocua	2022-01-31	2022	Winter	Cattle farm	Murcia	Animal	Feces cow 7	n.a.	n.a.	30	2923466	503797	37.21	n.a.	n.a.	L	n.a.	n.a.	n.a.	n.a.	LIPI-4		SSI-2
84602	CLIP 2022/00843	LISVAL1407	L. monocytogenes	2022-01-31	2022	Winter	Cattle farm	Murcia	Animal	Feces cow 10	n.a.	n.a.	18	2894432	1479505	37.85	99.8856	II	IIa	CC403	ST403	SL403	CT11543	LIPI-1		SSI-1
84603	CLIP 2022/00844	LISVAL1408	L. innocua	2022-01-31	2022	Winter	Cattle farm	Murcia	Animal	Feces cow 11	n.a.	n.a.	12	2853117	542423	37.47	n.a.	n.a.	L	n.a.	n.a.	n.a.	n.a.	LIPI-4		SSI-2
84604	CLIP 2022/00845	LISVAL1409	L. innocua	2022-01-31	2022	Winter	Cattle farm	Murcia	Animal	Feces cow 19	n.a.	n.a.	10	2807586	1448217	37.38	n.a.	n.a.	L	n.a.	n.a.	n.a.	n.a.	LIPI-4		SSI-2
84605	CLIP 2022/00846	LISVAL1410	L. monocytogenes	2022-01-31	2022	Winter	Cattle farm	Murcia	Animal	Feces cow 19	n.a.	n.a.	18	2982053	331030	37.82	100	I	IVb	CC4	ST219	SL219	CT11539	LIPI-1, LIPI-3, LIPI-4
84606	CLIP 2022/00847	LISVAL1412	L. monocytogenes	2022-01-31	2022	Winter	Cattle farm	Murcia	Animal	Feces cow 21	n.a.	n.a.	16	2927673	435410	37.96	99.8856	II	IIa	CC11	ST451	SL451	CT798	LIPI-1
84607	CLIP 2022/00848	LISVAL1413	L. monocytogenes	2022-01-31	2022	Winter	Cattle farm	Murcia	Animal	Feces cow 22	n.a.	n.a.	19	2980992	547118	37.82	100	I	IVb	CC4	ST219	SL219	CT11539	LIPI-1, LIPI-3, LIPI-4
84608	CLIP 2022/00849	LISVAL1414	L. innocua	2022-01-31	2022	Winter	Cattle farm	Murcia	Animal	Feces cow 23	n.a.	n.a.	10	2861133	523062	37.48	n.a.	n.a.	L	n.a.	n.a.	n.a.	n.a.	LIPI-4		SSI-2
84609	CLIP 2022/00850	LISVAL1415	L. monocytogenes	2022-01-31	2022	Winter	Cattle farm	Murcia	Animal	Feces cow 27	n.a.	n.a.	15	2928381	435410	37.96	99.9428	II	IIa	CC11	ST451	SL451	CT798	LIPI-1
84610	CLIP 2022/00851	LISVAL1416	L. innocua	2022-01-31	2022	Winter	Cattle farm	Murcia	Animal	Feces cow 28	n.a.	n.a.	10	2860630	538958	37.47	n.a.	n.a.	L	n.a.	n.a.	n.a.	n.a.	LIPI-4		SSI-2
84653	CLIP 2022/00853	LISVAL1418	L. innocua	2022-01-31	2022	Winter	Cattle farm	Murcia	Animal	Feces cow 32	n.a.	n.a.	19	2876118	469545	37.24	n.a.	n.a.	L	n.a.	n.a.	n.a.	n.a.	LIPI-4		SSI-2
84654	CLIP 2022/00854	LISVAL1419	L. innocua	2022-01-31	2022	Winter	Cattle farm	Murcia	Farm environment	Feed 2	n.a.	n.a.	12	2858457	538921	37.47	n.a.	n.a.	L	n.a.	n.a.	n.a.	n.a.	LIPI-4		SSI-2
84655	CLIP 2022/00856	LISVAL1421	L. monocytogenes	2022-01-31	2022	Winter	Cattle farm	Murcia	Farm environment	Brocoli	n.a.	n.a.	11	2919445	1528401	37.88	99.8856	II	IIa	CC37	ST37	SL37	CT1830	LIPI-1
84656	CLIP 2022/00857	LISVAL1422	L. innocua	2022-01-31	2022	Winter	Cattle farm	Murcia	Farm environment	Lemon pulp	n.a.	n.a.	23	2914892	526033	37.35	n.a.	n.a.	L	n.a.	n.a.	n.a.	n.a.	LIPI-4		SSI-2
84657	CLIP 2022/00858	LISVAL1423	L. innocua	2022-01-31	2022	Winter	Cattle farm	Murcia	Farm environment	Bedding 2	n.a.	n.a.	14	2864262	573390	37.38	n.a.	n.a.	L	n.a.	n.a.	n.a.	n.a.	LIPI-3 (partial), LIPI-4		SSI-2
84658	CLIP 2022/00859	LISVAL1424	L. monocytogenes	2022-01-31	2022	Winter	Cattle farm	Murcia	Farm environment	Bedding 2	n.a.	n.a.	21	2914144	476657	37.93	100	I	IVb	CC4	ST219	SL219	CT11539	LIPI-1, LIPI-3, LIPI-4
84659	CLIP 2022/00860	LISVAL1425	L. innocua	2022-01-31	2022	Winter	Cattle farm	Murcia	Farm environment	Bedding 3	n.a.	n.a.	23	2914378	533413	37.2	n.a.	n.a.	L	n.a.	n.a.	n.a.	n.a.	LIPI-4		SSI-2
84660	CLIP 2022/00862	LISVAL1427	L. innocua	2022-01-31	2022	Winter	Cattle farm	Murcia	Farm environment	Food trough 1	n.a.	n.a.	10	2770638	1411847	37.4	n.a.	n.a.	L	n.a.	n.a.	n.a.	n.a.	LIPI-4		SSI-2
84661	CLIP 2022/00864	LISVAL1429	L. innocua	2022-01-31	2022	Winter	Cattle farm	Murcia	Farm environment	Food trough 2	n.a.	n.a.	15	2847967	590547	37.39	n.a.	n.a.	L	n.a.	n.a.	n.a.	n.a.	LIPI-3 (partial), LIPI-4		SSI-2
84662	CLIP 2022/00865	LISVAL1430	L. innocua	2022-01-31	2022	Winter	Cattle farm	Murcia	Farm environment	Food trough 3	n.a.	n.a.	15	2886070	590547	37.36	n.a.	n.a.	L	n.a.	n.a.	n.a.	n.a.	LIPI-3 (partial), LIPI-4		SSI-2
84663	CLIP 2022/00866	LISVAL1431	L. innocua	2022-01-31	2022	Winter	Cattle farm	Murcia	Farm environment	Food mixer	n.a.	n.a.	10	2849047	1432172	37.48	n.a.	n.a.	L	n.a.	n.a.	n.a.	n.a.	LIPI-4		SSI-2
84664	CLIP 2022/00867	LISVAL1432	L. monocytogenes	2022-01-31	2022	Winter	Cattle farm	Murcia	Farm environment	Food mixer	n.a.	n.a.	13	2924085	434699	37.95	99.8284	II	IIa	CC11	ST451	SL451	CT798	LIPI-1
84665	CLIP 2022/00868	LISVAL1433	L. innocua	2022-01-31	2022	Winter	Cattle farm	Murcia	Farm environment	Milk filter	n.a.	n.a.	14	2875034	573150	37.37	n.a.	n.a.	L	n.a.	n.a.	n.a.	n.a.	LIPI-3 (partial), LIPI-4		SSI-2
84666	CLIP 2022/00869	LISVAL1434	L. innocua	2022-02-02	2022	Winter	Wastewater	Valencia	Urban environment	443	n.a.	A	12	2858467	538922	37.47	n.a.	n.a.	L	n.a.	n.a.	n.a.	n.a.	LIPI-4		SSI-2
84667	CLIP 2022/00870	LISVAL1435	L. monocytogenes	2022-02-02	2022	Winter	Wastewater	Valencia	Urban environment	443	n.a.	A	25	2960172	476697	37.89	99.8284	I	IIb	CC87	ST87	SL87	CT4317	LIPI-1, LIPI-4
84668	CLIP 2022/00872	LISVAL1437	L. innocua	2022-02-02	2022	Winter	Wastewater	Valencia	Urban environment	449	n.a.	A	10	2806298	1428889	37.43	n.a.	n.a.	L	n.a.	n.a.	n.a.	n.a.	LIPI-3 (partial), LIPI-4		SSI-2
84669	CLIP 2022/00874	LISVAL1439	L. monocytogenes	2022-02-02	2022	Winter	Wastewater	Valencia	Urban environment	693	n.a.	D	19	2963795	476695	37.95	99.8856	I	IIb	CC3	ST3	SL3	CT11558	LIPI-1, LIPI-3		SSI-1
84670	CLIP 2022/00875	LISVAL1440	L. innocua	2022-02-02	2022	Winter	Wastewater	Valencia	Urban environment	691	n.a.	D	16	2843174	1428952	37.4	n.a.	n.a.	L	n.a.	n.a.	n.a.	n.a.	LIPI-3 (partial), LIPI-4		SSI-2
84671	CLIP 2022/00876	LISVAL1441	L. monocytogenes	2022-02-02	2022	Winter	Wastewater	Valencia	Urban environment	691	n.a.	D	32	3063941	372972	37.83	99.9428	I	IIb	CC5	ST5	SL5	CT11555	LIPI-1		SSI-1
84672	CLIP 2022/00877	LISVAL1442	L. innocua	2022-02-02	2022	Winter	Wastewater	Valencia	Urban environment	AB OPÓ (25/01/22)	n.a.	B	11	2868776	579408	37.42	n.a.	n.a.	L	n.a.	n.a.	n.a.	n.a.	LIPI-3 (partial), LIPI-4		SSI-2
84673	CLIP 2022/00878	LISVAL1443	L. monocytogenes	2022-02-02	2022	Winter	Wastewater	Valencia	Urban environment	AB OPÓ (25/01/22)	n.a.	B	18	2942285	508409	37.84	100	II	IIc	CC9	ST9	SL9	CT1032	LIPI-1		SSI-1
84682	CLIP 2022/00889	LISVAL1457	L. monocytogenes	2022-02-14	2022	Winter	River	Valencia	Environment	Dry soil 3 point 3 AJO	n.a.	Soil	18	2873801	520836	37.92	99.9428	I	IVb	CC1	ST1	SL1	CT11557	LIPI-1, LIPI-3
84683	CLIP 2022/00890	LISVAL1458	L. monocytogenes	2022-02-14	2022	Winter	River	Valencia	Environment	Mulberry 1 AJO	n.a.	Plant	21	2936412	499679	37.85	99.8856	I	IVb	CC217	ST217	SL217	CT11560	LIPI-1, LIPI-3, LIPI-4
84684	CLIP 2022/00891	LISVAL1459	L. innocua	2022-02-14	2022	Winter	River	Valencia	Environment	Mulberry 2 AJO	n.a.	Plant	12	2823163	1466283	37.27	n.a.	n.a.	L	n.a.	n.a.	n.a.	n.a.	LIPI-4		SSI-2
84685	CLIP 2022/00892	LISVAL1460	L. monocytogenes	2022-02-14	2022	Winter	River	Valencia	Environment	Mud river 3 AJO	n.a.	Mud	17	2877148	517023	37.93	99.8284	I	IVb	CC389	ST389	SL389	CT11569	LIPI-1, LIPI-3
84686	CLIP 2022/00893	LISVAL1461	L. seeligeri	2022-02-14	2022	Winter	River	Valencia	Environment	Dried plants river bank 3 AJO	n.a.	Plant	23	2803538	566528	37.35	n.a.	n.a.	L	n.a.	n.a.	n.a.	n.a.	LIPI-1 (partial)
84687	CLIP 2022/00894	LISVAL1462	L. seeligeri	2022-02-14	2022	Winter	River	Valencia	Environment	Forest 2 AJO	n.a.	Plant	13	2750499	578701	37.35	n.a.	n.a.	atypical (prs+ORF2110)	n.a.	n.a.	n.a.	n.a.	LIPI-1 (partial)
84688	CLIP 2022/00895	LISVAL1463	L. immobilis	2022-02-14	2022	Winter	River	Valencia	Environment	Forest 3 AJO	n.a.	Plant	54	2725979	136153	35.92	n.a.	n.a.	L	n.a.	n.a.	n.a.	n.a.
84689	CLIP 2022/00896	LISVAL1464	L. seeligeri	2022-02-14	2022	Winter	River	Valencia	Environment	Mud 2.3. AJO	n.a.	Mud	16	2851577	580519	37.19	n.a.	n.a.	L	n.a.	n.a.	n.a.	n.a.	LIPI-1 (partial)
84690	CLIP 2022/00897	LISVAL1465	L. monocytogenes	2022-02-14	2022	Winter	River	Valencia	Environment	Mud river 2 AJO	n.a.	Mud	24	2912656	497853	37.87	99.9428	I	IIb	CC288	ST288	SL288	CT11568	LIPI-1, LIPI-3
84695	CLIP 2022/00902	LISVAL1470	L. innocua	2022-02-16	2022	Winter	Wastewater	Valencia	Urban environment	461	n.a.	A	12	2803050	564556	37.4	n.a.	n.a.	L	n.a.	n.a.	n.a.	n.a.	LIPI-3 (partial), LIPI-4		SSI-2
84696	CLIP 2022/00903	LISVAL1471	L. monocytogenes	2022-02-16	2022	Winter	Wastewater	Valencia	Urban environment	461	n.a.	A	19	2921207	475180	37.9	99.9428	I	IIb	CC5	ST893	SL5	CT11554	LIPI-1		SSI-1
84697	CLIP 2022/00904	LISVAL1472	L. innocua	2022-02-16	2022	Winter	Wastewater	Valencia	Urban environment	455	n.a.	A	11	2806211	1428889	37.43	n.a.	n.a.	L	n.a.	n.a.	n.a.	n.a.	LIPI-3 (partial), LIPI-4		SSI-2
84698	CLIP 2022/00905	LISVAL1473	L. monocytogenes	2022-02-16	2022	Winter	Wastewater	Valencia	Urban environment	455	n.a.	A	19	2879439	541430	37.9	100	II	IIa	CC155	ST155	SL155	CT1170	LIPI-1		SSI-1
84699	CLIP 2022/00906	LISVAL1474	L. innocua	2022-02-16	2022	Winter	Wastewater	Valencia	Urban environment	540	n.a.	D	14	2893971	520056	37.29	n.a.	n.a.	L	n.a.	n.a.	n.a.	n.a.	LIPI-3 (partial), LIPI-4		SSI-2
84700	CLIP 2022/00907	LISVAL1475	L. monocytogenes	2022-02-16	2022	Winter	Wastewater	Valencia	Urban environment	540	n.a.	D	17	2919890	435516	37.78	99.4279	II	IIa	CC204	ST1346	SL204	CT10487	LIPI-1		SSI-1
84701	CLIP 2022/00908	LISVAL1476	L. innocua	2022-02-16	2022	Winter	Wastewater	Valencia	Urban environment	AB (07/02/22)	n.a.	C	16	2941396	497888	37.25	n.a.	n.a.	L	n.a.	n.a.	n.a.	n.a.	LIPI-4
84702	CLIP 2022/00909	LISVAL1477	L. immobilis	2022-02-16	2022	Winter	Lake	Valencia	Environment	Soil 2 entry ARE	n.a.	Soil	59	2773212	116635	35.85	n.a.	n.a.	L	n.a.	n.a.	n.a.	n.a.
84703	CLIP 2022/00910	LISVAL1478	L. immobilis	2022-02-16	2022	Winter	Lake	Valencia	Environment	Soil rice palnt ARE	n.a.	Soil	27	2810726	537872	35.85	n.a.	n.a.	L	n.a.	n.a.	n.a.	n.a.
84730	CLIP 2022/00852	LISVAL1417	L. monocytogenes	2022-01-31	2022	Winter	Cattle farm	Murcia	Animal	Feces cow 30	n.a.	n.a.	37	2990505	431666	37.77	99.8284	II	IIa	CC475	ST504	SL475	CT5748	LIPI-1		SSI-2
84731	CLIP 2022/00855	LISVAL1420	L. innocua	2022-01-31	2022	Winter	Cattle farm	Murcia	Farm environment	Feed 3	n.a.	n.a.	8	2832333	1432172	37.47	n.a.	n.a.	L	n.a.	n.a.	n.a.	n.a.	LIPI-4		SSI-2
84732	CLIP 2022/00861	LISVAL1426	L. innocua	2022-01-31	2022	Winter	Cattle farm	Murcia	Farm environment	Bedding 4	n.a.	n.a.	13	2886001	590547	37.36	n.a.	n.a.	L	n.a.	n.a.	n.a.	n.a.	LIPI-3 (partial), LIPI-4		SSI-2
84733	CLIP 2022/00863	LISVAL1428	L. monocytogenes	2022-01-31	2022	Winter	Cattle farm	Murcia	Farm environment	Food trough 1	n.a.	n.a.	25	2911041	475231	37.9	100	I	IVb	CC1	ST1	SL1	CT2060	LIPI-1, LIPI-3
84734	CLIP 2022/00871	LISVAL1436	L. monocytogenes	2022-02-02	2022	Winter	Wastewater	Valencia	Urban environment	449	n.a.	A	18	3007453	437713	37.8	99.9428	II	IIa	CC204	ST1346	SL204	CT10487	LIPI-1		SSI-1, bcrABC
84735	CLIP 2022/00873	LISVAL1438	L. innocua	2022-02-02	2022	Winter	Wastewater	Valencia	Urban environment	693	n.a.	D	22	2851879	211806	37.26	n.a.	n.a.	L	n.a.	n.a.	n.a.	n.a.	LIPI-4		SSI-2
84736	CLIP 2022/00879	LISVAL1444	L. innocua	2022-02-02	2022	Winter	Wastewater	Valencia	Urban environment	AB ALE (24/01/22)	n.a.	C	26	2850161	197926	37.38	n.a.	n.a.	L	n.a.	n.a.	n.a.	n.a.	LIPI-4		SSI-2
84751	CLIP 2022/00922	LISVAL1490	L. innocua	2022-03-23	2022	Winter	Wastewater	Valencia	Urban environment	479	n.a.	A	9	2812881	1449516	37.36	n.a.	n.a.	L	n.a.	n.a.	n.a.	n.a.	LIPI-4		SSI-2
84768	CLIP 2022/00912	LISVAL1480	L. monocytogenes	2022-03-02	2022	Winter	Wastewater	Valencia	Urban environment	467	n.a.	A	24	2914240	520692	37.91	99.8856	I	IVb	CC1	ST1	SL1	CT11592	LIPI-1, LIPI-3
84769	CLIP 2022/00913	LISVAL1481	L. innocua	2022-03-02	2022	Winter	Wastewater	Valencia	Urban environment	467	n.a.	A	10	2806297	1428889	37.43	n.a.	n.a.	L	n.a.	n.a.	n.a.	n.a.	LIPI-3 (partial), LIPI-4		SSI-2
84770	CLIP 2022/00914	LISVAL1482	L. innocua	2022-03-02	2022	Winter	Wastewater	Valencia	Urban environment	473	n.a.	A	10	2860009	579180	37.32	n.a.	n.a.	L	n.a.	n.a.	n.a.	n.a.	LIPI-3 (partial), LIPI-4		SSI-2
84771	CLIP 2022/00915	LISVAL1483	L. monocytogenes	2022-03-02	2022	Winter	Wastewater	Valencia	Urban environment	473	n.a.	A	24	2914202	520692	37.91	99.8856	I	IVb	CC1	ST1	SL1	CT11592	LIPI-1, LIPI-3
84772	CLIP 2022/00916	LISVAL1484	L. innocua	2022-03-02	2022	Winter	Wastewater	Valencia	Urban environment	181	n.a.	D	31	3003759	389399	37.2	n.a.	n.a.	L	n.a.	n.a.	n.a.	n.a.	LIPI-3, LIPI-4		SSI-2
84773	CLIP 2022/00917	LISVAL1485	L. monocytogenes	2022-03-02	2022	Winter	Wastewater	Valencia	Urban environment	185	n.a.	D	16	2892096	684377	37.89	100	II	IIa	CC155	ST155	SL155	CT1170	LIPI-1		SSI-1
84774	CLIP 2022/00918	LISVAL1486	L. innocua	2022-03-02	2022	Winter	Wastewater	Valencia	Urban environment	185	n.a.	D	40	2973685	227128	37.31	n.a.	n.a.	L	n.a.	n.a.	n.a.	n.a.	LIPI-3 (partial), LIPI-4		SSI-2
84775	CLIP 2022/00919	LISVAL1487	L. monocytogenes	2022-03-02	2022	Winter	Wastewater	Valencia	Urban environment	AB (14/02/22)	n.a.	C	36	2987917	272193	37.93	99.8284	I	IVb	CC2	ST2	SL2	CT11593	LIPI-1
84776	CLIP 2022/00920	LISVAL1488	L. innocua	2022-03-02	2022	Winter	Wastewater	Valencia	Urban environment	AB (14/02/22)	n.a.	C	15	2924651	502189	37.23	n.a.	n.a.	L	n.a.	n.a.	n.a.	n.a.	LIPI-3, LIPI-4		SSI-2
84778	CLIP 2022/00923	LISVAL1491	L. monocytogenes	2022-03-23	2022	Winter	Wastewater	Valencia	Urban environment	479	n.a.	A	16	2903703	564672	37.88	99.3135	II	IIa	CC18	ST18	SL18	CT652	LIPI-1		SSI-1
84779	CLIP 2022/00924	LISVAL1492	L. innocua	2022-03-23	2022	Winter	Wastewater	Valencia	Urban environment	485	n.a.	A	10	2773772	537075	37.4	n.a.	n.a.	L	n.a.	n.a.	n.a.	n.a.	LIPI-4		SSI-2
84780	CLIP 2022/00925	LISVAL1493	L. monocytogenes	2022-03-23	2022	Winter	Wastewater	Valencia	Urban environment	485	n.a.	A	15	2849070	541430	37.92	100	II	IIa	CC155	ST155	SL155	CT1170	LIPI-1		SSI-1
84781	CLIP 2022/00926	LISVAL1494	L. innocua	2022-03-23	2022	Winter	Wastewater	Valencia	Urban environment	491	n.a.	A	15	2908430	1495426	37.3	n.a.	n.a.	L	n.a.	n.a.	n.a.	n.a.	LIPI-3, LIPI-4		SSI-2
84782	CLIP 2022/00927	LISVAL1495	L. monocytogenes	2022-03-23	2022	Winter	Wastewater	Valencia	Urban environment	491	n.a.	A	24	3015013	511314	37.92	99.714	I	IIb	CC3	ST3	SL3	CT11202	LIPI-1, LIPI-3		SSI-1
84783	CLIP 2022/00928	LISVAL1496	L. innocua	2022-03-23	2022	Winter	Wastewater	Valencia	Urban environment	AE OPÓ (08/03/22)	n.a.	B	11	2823076	579181	37.41	n.a.	n.a.	L	n.a.	n.a.	n.a.	n.a.	LIPI-3 (partial), LIPI-4		SSI-2
84784	CLIP 2022/00929	LISVAL1497	L. monocytogenes	2022-03-23	2022	Winter	Wastewater	Valencia	Urban environment	AE OPÓ (08/03/22)	n.a.	B	36	3106041	237571	37.74	99.8856	I	IVb	CC2	ST2	SL2	CT11594	LIPI-1
84785	CLIP 2022/00930	LISVAL1498	L. innocua	2022-03-23	2022	Winter	Wastewater	Valencia	Urban environment	177	n.a.	D	12	2901594	1493202	37.31	n.a.	n.a.	L	n.a.	n.a.	n.a.	n.a.	LIPI-3 (partial), LIPI-4		SSI-2
84786	CLIP 2022/00931	LISVAL1499	L. monocytogenes	2022-03-23	2022	Winter	Wastewater	Valencia	Urban environment	177	n.a.	D	17	2877575	510990	37.89	99.9428	I	IIb	CC224	ST224	SL224	CT2960	LIPI-1, LIPI-3		SSI-1
46798	CLIP 2020/00391	LISVAL387	L. monocytogenes	2019-02-28	2019	Winter	Food-processing environments	Valencia	Food	n.a.	Meat	Meat - 2341	57	3033566	110011	37.86	99.9428	I	IVb	CC2	ST2	SL2	CT7207	LIPI-1
104853	22_LMON_10517	LISVAL2631	L. monocytogenes	2022-08-02	2022	Summer	Food-processing environments	Benicarló	Food	n.a.	Meat	Cured pork product	27	2966631	221035	37.86	99.8856	I	IVb	CC2	ST2	SL2	CT7207	LIPI-1
84347	CLIP 2022/00736	LISVAL1292	L. monocytogenes	2021-10-20	2021	Fall	Food-processing environments	Valencia	Food	n.a.	Fruit or vegetable	Spinach baby leafs - 1292	17	3001434	477670	37.83	99.8284	II	IIa	CC20	ST20	SL20	CT11458	LIPI-1
77796	CLIP 2021/00436	LISVAL672	L. monocytogenes	2020-10-23	2020	Fall	Food-processing environments	Valencia	Food	n.a.	Meat	Cooked sausage	39	2932742	255981	37.79	99.9428	II	IIa	CC204	ST1346	SL204	CT9273	LIPI-1		SSI-1
84322	CLIP 2022/00724	LISVAL1267	L. monocytogenes	2021-07-22	2021	Summer	Food-processing environments	Valencia	Food	n.a.	Meat	Raw sausage - 1267	30	3072122	272740	37.76	99.8856	II	IIa	CC204	ST1346	SL204	CT11448	LIPI-1		SSI-1, bcrABC
84327	CLIP 2022/00729	LISVAL1279	L. monocytogenes	2021-09-21	2021	Fall	Food-processing environments	Valencia	Food	n.a.	Mixed product	Salad - 1279	22	3023620	438105	37.78	99.9428	II	IIa	CC204	ST1346	SL204	CT11449	LIPI-1		SSI-1, bcrABC
104847	22_LMON_07895	LISVAL2602	L. monocytogenes	2022-06-08	2022	Spring	Food-processing environments	Ontinyent	Food	n.a.	Fish or seafood	Cuttlefish cocktail	35	3076972	261497	37.9	99.7712	II	IIa	CC204	ST204	SL204	CT8168	LIPI-1		SSI-1, bcrABC
104888	23_LMON_10229	LISVAL2728	L. monocytogenes	2023-07-21	2023	Summer	Food-processing environments	Bellreguard	Food	n.a.	Fish or seafood	Salmon sushi	40	3103265	155193	37.78	99.5995	II	IIa	CC204	ST1346	SL204	CT11448	LIPI-1		SSI-1, bcrABC
104736	22_LMON_08546	LISVAL2616	L. monocytogenes	2022-06-21	2022	Summer	Food-processing environments	Real de Gandía	Production environment	n.a.	n.a.	Surface sampling swab	44	3040622	125968	37.93	99.3135	II	IIa	CC121	ST121	SL121	CT903	LIPI-1	PMSC	SSI-2, emrC
104737	22_LMON_09183	LISVAL2622	L. monocytogenes	2022-05-03	2022	Spring	Food-processing environments	Elche	Production environment	n.a.	n.a.	Surface sampling swab	18	3009137	465781	37.88	99.9428	II	IIa	CC121	ST121	SL121	CT14362	LIPI-1	PMSC	SSI-2
104738	22_LMON_09184	LISVAL2623	L. monocytogenes	2022-05-03	2022	Spring	Food-processing environments	Elche	Production environment	n.a.	n.a.	Surface sampling swab	18	3007616	575768	37.88	100	II	IIa	CC121	ST121	SL121	CT14362	LIPI-1	PMSC	SSI-2
104739	22_LMON_09186	LISVAL2625	L. monocytogenes	2022-05-31	2022	Spring	Food-processing environments	La Nucía	Production environment	n.a.	n.a.	Surface sampling swab	26	2931473	260893	37.83	99.8856	I	IVb	ST213	ST213	SL213	CT1846	LIPI-1, LIPI-3, LIPI-4
104740	22_LMON_09589	LISVAL2628	L. monocytogenes	2022-07-12	2022	Summer	Food-processing environments	Beniparrell	Production environment	n.a.	n.a.	Surface sampling swab	13	3029712	1545158	37.8	99.8856	II	IIa	CC199	ST199	SL199	CT14365	LIPI-1		SSI-1
105019	23_LMON_03477	LISVAL3317	L. monocytogenes	2023-02-07	2023	Winter	Food-processing environments	Alicante	Food	n.a.	Fish or seafood	Salmon product	74	3047648	71826	37.77	98.6842	II	IIa	CC204	ST1346	SL204	CT11448	LIPI-1		SSI-1, bcrABC
108822	23_LMON_13616	LISVAL3272	L. monocytogenes	2023-10-06	2023	Fall	Food-processing environments	Paterna	Food	n.a.	Meat	Pâté	39	2941095	145796	37.79	99.714	II	IIa	CC204	ST1346	SL204	CT10487	LIPI-1		SSI-1
108746	23_LMON_11888	LISVAL2754	L. monocytogenes	2023-09-06	2023	Summer	Food-processing environments	Albuixec	Food	n.a.	Meat	Sausage	21	2911198	254721	37.91	99.7712	I	IVb	CC217	ST217	SL217	CT4655	LIPI-1, LIPI-3, LIPI-4
104849	22_LMON_09185	LISVAL2624	L. monocytogenes	2022-05-31	2022	Spring	Food-processing environments	Pedreguer	Production environment	n.a.	n.a.	Surface sampling swab	23	3087824	264781	37.81	99.714	I	IIb	CC3	ST3	SL3	CT14396	LIPI-1, LIPI-3		SSI-1, emrC
104850	22_LMON_09187	LISVAL2626	L. monocytogenes	2022-05-31	2022	Spring	Food-processing environments	Finestrat	Production environment	n.a.	n.a.	Surface sampling swab	37	3111721	224441	37.79	99.8856	II	IIa	CC101	ST431	SL101	CT14398	LIPI-1		emrC
104851	22_LMON_09188	LISVAL2627	L. monocytogenes	2022-05-31	2022	Spring	Food-processing environments	Finestrat	Production environment	n.a.	n.a.	Surface sampling swab	33	3050366	162348	37.92	99.5995	I	IIb	CC3	ST3	SL3	CT14395	LIPI-1, LIPI-3		SSI-1
84330	CLIP 2022/00733	LISVAL1288	L. monocytogenes	2021-10-07	2021	Fall	Food-processing environments	Valencia	Food	n.a.	Mixed product	Salad - 1288	16	2870730	628230	37.94	99.7712	II	IIa	CC29	ST849	SL291	CT11450	LIPI-1
46803	CLIP 2020/00396	LISVAL397	L. monocytogenes	2019-04-12	2019	Spring	Food-processing environments	Valencia	Food	n.a.	Fruit or vegetable	Pineapple - 5168	50	3116628	181566	37.81	99.8856	I	IIb	CC3	ST3	SL3	CT7208	LIPI-1, LIPI-3		SSI-1, emrC
84295	CLIP 2022/00696	LISVAL1219	L. monocytogenes	2021-04-16	2021	Spring	Food-processing environments	Valencia	Food	n.a.	Fruit or vegetable	Slices of natural pineapple - 1219	62	3096077	146358	37.89	99.8284	I	IIb	CC3	ST3	SL3	CT7208	LIPI-1, LIPI-3		SSI-1
104901	23_LMON_11032	LISVAL2692	L. monocytogenes	2023-08-17	2023	Summer	Food-processing environments	Utiel	Food	n.a.	Meat	Cured pork product	27	2973810	187757	37.95	99.5995	I	IIb	CC3	ST3	SL3	CT14414	LIPI-1, LIPI-3		SSI-1
104856	22_LMON_11668	LISVAL2634	L. monocytogenes	2022-09-06	2022	Summer	Food-processing environments	Valencia	Production environment	n.a.	n.a.	Surface sampling swab	46	2990025	144908	37.84	99.5995	II	IIc	CC9	ST9	SL9	CT14394	LIPI-1	PMSC	SSI-1
105022	23_LMON_07578	LISVAL2703	L. monocytogenes	2023-05-08	2023	Spring	Food-processing environments	Mutxamel	Food	n.a.	Fruit or vegetable	Packaged natural pineapple	41	3153724	219816	37.78	99.6568	I	IIb	CC3	ST3	SL3	CT7208	LIPI-1, LIPI-3		SSI-1, emrC
77794	CLIP 2021/00434	LISVAL670	L. monocytogenes	2020-10-23	2020	Fall	Food-processing environments	Valencia	Food	n.a.	Meat	Blood sausage	42	3105436	328613	37.84	99.3135	II	IIa	CC31	ST31	SL312	CT9271	LIPI-1		SSI-1
108752	23_LMON_12453	LISVAL2760	L. monocytogenes	2023-09-15	2023	Summer	Food-processing environments	Ademuz	Food	n.a.	Meat	Sausage	34	3082715	434222	37.77	99.0275	II	IIa	CC31	ST31	SL31	CT14741	LIPI-1	PMSC	SSI-1
46791	CLIP 2020/00384	LISVAL378	L. monocytogenes	2019-05-29	2019	Spring	Food-processing environments	Valencia	Food	n.a.	Fruit or vegetable	Corn - 7440	38	2891509	200445	37.91	99.9428	II	IIa	CC37	ST37	SL37	CT4305	LIPI-1
46796	CLIP 2020/00389	LISVAL384	L. monocytogenes	2019-05-29	2019	Spring	Food-processing environments	Valencia	Food	n.a.	Fruit or vegetable	Pepper - 7438	26	2923419	352805	37.89	100	II	IIa	CC37	ST37	SL8	CT19956	LIPI-1
104873	22_LMON_08249	LISVAL2612	L. monocytogenes	2022-06-14	2022	Spring	Food-processing environments	Llosa de Ranes	Production environment	n.a.	n.a.	Surface sampling swab	34	3024692	195284	37.85	99.714	I	IIb	CC5	ST5	SL5	CT14410	LIPI-1		SSI-1
104874	22_LMON_08547	LISVAL2617	L. monocytogenes	2022-06-21	2022	Summer	Food-processing environments	Rafelbuñol	Production environment	n.a.	n.a.	Surface sampling swab	47	2891199	101121	37.9	99.3707	II	IIa	CC155	ST155	SL155	CT1170	LIPI-1		SSI-1
77807	CLIP 2021/00447	LISVAL683	L. monocytogenes	2020-11-25	2020	Fall	Food-processing environments	Valencia	Food	n.a.	Mixed product	Chocolate cake	26	2891998	352315	37.89	99.8284	II	IIa	CC37	ST37	SL37	CT9279	LIPI-1
104876	22_LMON_11822	LISVAL2635	L. monocytogenes	2022-09-09	2022	Summer	Food-processing environments	Valencia	Production environment	n.a.	n.a.	Surface sampling swab	40	3048332	157364	37.92	99.6568	I	IIb	CC3	ST3	SL3	CT11464	LIPI-1, LIPI-3		SSI-1
104880	22_LMON_12069	LISVAL2645	L. monocytogenes	2022-07-12	2022	Summer	Food-processing environments	Pinoso	Production environment	n.a.	n.a.	Surface sampling swab	42	3052857	121487	37.7	99.7712	I	IVb	CC1	ST1	SL1	CT11425	LIPI-1, LIPI-3		emrC
104881	22_LMON_12070	LISVAL2646	L. monocytogenes	2022-07-12	2022	Summer	Food-processing environments	Villena	Production environment	n.a.	n.a.	Surface sampling swab	38	3048837	175511	37.94	99.1991	II	IIa	CC121	ST121	SL121	CT903	LIPI-1	PMSC	SSI-2, emrC
104882	22_LMON_12085	LISVAL2648	L. monocytogenes	2022-09-07	2022	Summer	Food-processing environments	Valencia	Production environment	n.a.	n.a.	Surface sampling swab	41	2986426	172671	37.77	99.4279	II	IIa	CC475	ST504	SL475	CT941	LIPI-1		SSI-2, emrC
104883	22_LMON_12086	LISVAL2649	L. monocytogenes	2022-09-07	2022	Summer	Food-processing environments	Requena	Production environment	n.a.	n.a.	Surface sampling swab	68	2978817	93926	37.95	98.913	I	IIb	CC3	ST860	SL3	CT14415	LIPI-1, LIPI-3		SSI-1
84308	CLIP 2022/00709	LISVAL1244	L. monocytogenes	2021-06-30	2021	Summer	Food-processing environments	Valencia	Food	n.a.	Meat	Sausage - 1244	16	2891414	450265	37.87	99.8856	II	IIa	CC37	ST37	SL37	CT11446	LIPI-1
104890	23_LMON_10231	LISVAL2730	L. monocytogenes	2023-07-21	2023	Summer	Food-processing environments	Xeresa	Production environment	n.a.	n.a.	Surface sampling swab	28	3066046	452114	37.81	100	II	IIa	CC121	ST121	SL121	CT14412	LIPI-1	PMSC	SSI-2, emrC
104891	23_LMON_10233	LISVAL2732	L. monocytogenes	2023-07-21	2023	Summer	Food-processing environments	Massamagrell	Production environment	n.a.	n.a.	Surface sampling swab	46	3132479	155311	37.74	99.5995	I	IIb	CC5	ST3208	SL5	CT14411	LIPI-1		SSI-1, emrC
104892	23_LMON_10412	LISVAL2683	L. monocytogenes	2023-07-21	2023	Summer	Food-processing environments	Beniparrell	Production environment	n.a.	n.a.	Surface sampling swab	40	3034478	173718	37.81	99.5995	II	IIa	CC199	ST199	SL199	CT14365	LIPI-1		SSI-1
104727	22_LMON_06317	LISVAL3314	L. monocytogenes	2022-05-11	2022	Spring	Food-processing environments	Alzira	Food	n.a.	Meat	Cured pork product	19	2933013	450288	37.86	100	II	IIa	CC37	ST37	SL37	CT10455	LIPI-1
104898	23_LMON_10794	LISVAL2689	L. monocytogenes	2023-08-08	2023	Summer	Food-processing environments	Utiel	Production environment	n.a.	n.a.	Surface sampling swab	23	3027091	288636	37.94	99.7712	II	IIa	CC155	ST155	SL155	CT2704	LIPI-1		SSI-1
104852	22_LMON_09182	LISVAL2621	L. monocytogenes	2022-04-11	2022	Spring	Food-processing environments	Castalla	Food	n.a.	Fish or seafood	Smoked salmon	21	2893010	212957	37.89	99.8284	II	IIa	CC37	ST37	SL37	CT11267	LIPI-1
105043	23_LMON_09769	LISVAL2721	L. monocytogenes	2023-07-11	2023	Summer	Food-processing environments	Villena	Food	n.a.	Mixed product	Rice with beef	30	2895359	184965	37.89	99.5423	II	IIa	CC37	ST37	SL37	CT11447	LIPI-1
108742	23_LMON_11884	LISVAL2750	L. monocytogenes	2023-09-06	2023	Summer	Food-processing environments	La pobla llarga	Food	n.a.	Meat	Sausage	32	2852878	195737	37.95	99.6568	II	IIa	CC37	ST37	SL37	CT4305	LIPI-1
108755	23_LMON_13064	LISVAL2768	L. monocytogenes	2023-09-15	2023	Summer	Food-processing environments	Sant Mateu	Food	n.a.	Meat	Sobrasada	33	2903566	213047	37.92	99.6568	II	IIa	CC37	ST37	SL37	CT14740	LIPI-1
84297	CLIP 2022/00698	LISVAL1227	L. monocytogenes	2021-04-29	2021	Spring	Food-processing environments	Valencia	Food	n.a.	Dairy	Cheese (raw sheep milk) - 1227	21	2886458	268526	37.95	100	I	IVb	CC4	ST219	SL219	CT11436	LIPI-1, LIPI-3, LIPI-4
46810	CLIP 2020/00398	LISVAL399	L. monocytogenes	2019-03-06	2019	Winter	Food-processing environments	Valencia	Food	n.a.	Mixed product	Salad - 2627	36	3045115	260032	37.84	99.9428	I	IIb	CC5	ST5	SL5	CT16020	LIPI-1		SSI-1, bcrABC
105021	23_LMON_07514	LISVAL2682	L. monocytogenes	2023-05-29	2023	Spring	Food-processing environments	Real de Gandía	Production environment	n.a.	n.a.	Swab	22	3074472	240030	37.92	99.5423	II	IIa	CC121	ST121	SL121	CT903	LIPI-1	PMSC	SSI-2, emrC
46804	CLIP 2020/00397	LISVAL398	L. monocytogenes	2019-03-08	2019	Winter	Food-processing environments	Valencia	Food	n.a.	Meat	Meat - 2903	35	2877218	220430	37.93	100	I	IVb	CC6	ST6	SL6	CT6762	LIPI-1, LIPI-3
77795	CLIP 2021/00435	LISVAL671	L. monocytogenes	2020-10-23	2020	Fall	Food-processing environments	Valencia	Food	n.a.	Fish or seafood	Hake tartare	28	2882713	515319	37.92	99.7712	I	IVb	CC6	ST6	SL6	CT9272	LIPI-1, LIPI-3
104893	23_LMON_10615	LISVAL2684	L. monocytogenes	2023-08-02	2023	Summer	Food-processing environments	Xeresa	Food	n.a.	Meat	Sobrasada	26	3049750	265320	37.82	99.7712	I	IVb	CC6	ST6	SL6	CT14416	LIPI-1, LIPI-3		emrC
108805	23_LMON_11535	LISVAL2744	L. monocytogenes	2023-08-29	2023	Summer	Food-processing environments	Aldaia	Food	n.a.	Meat	Cured sausage	25	2885656	234140	37.94	99.4851	I	IVb	CC6	ST6	SL6	CT14766	LIPI-1, LIPI-3
46795	CLIP 2020/00388	LISVAL382	L. monocytogenes	2019-06-14	2019	Summer	Food-processing environments	Valencia	Food	n.a.	Fruit or vegetable	Vegetables - 8944	35	3009647	261631	37.83	99.8856	II	IIa	CC8	ST8	SL8	CT16019	LIPI-1		SSI-1
105040	23_LMON_09766	LISVAL2718	L. monocytogenes	2023-07-11	2023	Summer	Food-processing environments	Villena	Production environment	n.a.	n.a.	Swab	22	3038796	452114	37.93	99.7712	II	IIa	CC121	ST121	SL121	CT11439	LIPI-1	PMSC	SSI-2, emrC
46811	CLIP 2020/00399	LISVAL401	L. monocytogenes	2019-03-06	2019	Winter	Food-processing environments	Valencia	Food	n.a.	Mixed product	Salad - 2783	34	3075470	294296	37.8	99.8856	II	IIa	CC8	ST8	SL8	CT7201	LIPI-1		SSI-1
77737	CLIP 2021/00417	LISVAL653	L. monocytogenes	2020-01-23	2020	Winter	Food-processing environments	Valencia	Food	n.a.	Mixed product	Salad	243	3092651	178174	37.86	99.8856	II	IIa	CC8	ST8	SL8	CT9256	LIPI-1		SSI-1
105044	23_LMON_09770	LISVAL2722	L. monocytogenes	2023-07-11	2023	Summer	Food-processing environments	Elche	Production environment	n.a.	n.a.	Swab	35	2973192	207425	37.89	99.4279	II	IIa	CC37	ST37	SL37	CT11447	LIPI-1
105045	23_LMON_09771	LISVAL2723	L. monocytogenes	2023-07-11	2023	Summer	Food-processing environments	Elche	Production environment	n.a.	n.a.	Swab	19	2970207	331295	37.89	99.7712	II	IIa	CC37	ST37	SL37	CT11447	LIPI-1
84298	CLIP 2022/00699	LISVAL1230	L. monocytogenes	2021-05-13	2021	Spring	Food-processing environments	Valencia	Food	n.a.	Mixed product	Artichokes in sauce - 1230	24	3046436	405980	37.82	99.8856	II	IIa	CC8	ST8	SL8	CT750	LIPI-1		SSI-1
105049	22_LMON_06331	LISVAL2588	L. monocytogenes	2022-05-16	2023	Spring	Food-processing environments	Xeresa	Production environment	n.a.	n.a.	Swab	39	2994824	194623	37.82	99.3135	I	IIb	CC224	ST224	SL224	CT14434	LIPI-1, LIPI-3		SSI-1
84314	CLIP 2022/00715	LISVAL1256	L. monocytogenes	2021-07-09	2021	Summer	Food-processing environments	Valencia	Food	n.a.	Mixed product	Pasta salad - 1256	24	3077721	438980	37.79	99.8284	II	IIa	CC8	ST8	SL8	CT7201	LIPI-1		SSI-1
105051	22_LMON_07726	LISVAL2600	L. monocytogenes	2022-06-07	2022	Spring	Food-processing environments	Valencia	Production environment	n.a.	n.a.	Swab	47	3256252	156011	37.91	98.8558	II	IIa	CC121	ST121	SL121	CT6390	LIPI-1	PMSC	SSI-2
105053	22_LMON_08250	LISVAL2610	L. monocytogenes	2022-06-14	2023	Spring	Food-processing environments	Llosa de Ranes	Production environment	n.a.	n.a.	Swab	51	3027283	115005	37.85	99.4279	I	IIb	CC5	ST5	SL5	CT14410	LIPI-1		SSI-1
105054	22_LMON_08252	LISVAL2611	L. monocytogenes	2022-06-14	2023	Spring	Food-processing environments	Paterna	Production environment	n.a.	n.a.	Swab	39	2967936	170022	37.97	98.7414	I	IIb	CC87	ST87	SL87	CT11960	LIPI-1, LIPI-4
105055	22_LMON_08253	LISVAL2613	L. monocytogenes	2022-06-14	2023	Spring	Food-processing environments	Paterna	Production environment	n.a.	n.a.	Swab	71	3308015	177191	37.77	98.8558	I	IIb	CC5	ST5	SL5	CT14431	LIPI-1		SSI-1, bcrABC
105056	22_LMON_08613	LISVAL2618	L. monocytogenes	2022-06-22	2022	Summer	Food-processing environments	Gandía	Production environment	n.a.	n.a.	Swab	52	3050935	115243	37.92	99.3135	II	IIa	CC121	ST121	SL121	CT903	LIPI-1	PMSC	SSI-2, emrC
105057	22_LMON_08614	LISVAL2619	L. monocytogenes	2022-06-22	2022	Summer	Food-processing environments	Real de Gandía	Production environment	n.a.	n.a.	Swab	28	3380957	215271	37.86	99.6568	II	IIa	CC121	ST121	SL121	CT903	LIPI-1	PMSC	SSI-2, emrC
105058	22_LMON_08615	LISVAL2620	L. monocytogenes	2022-06-22	2022	Summer	Food-processing environments	Gandía	Production environment	n.a.	n.a.	Swab	22	3036508	452114	37.93	99.7712	II	IIa	CC121	ST121	SL121	CT903	LIPI-1	PMSC	SSI-2, emrC
105059	22_LMON_09590	LISVAL2629	L. monocytogenes	2022-07-12	2023	Summer	Food-processing environments	Torrebaja	Production environment	n.a.	n.a.	Swab	17	2890992	296196	37.92	99.714	I	IVb	CC1	ST1	SL1	CT288	LIPI-1, LIPI-3
105060	22_LMON_12084	LISVAL2647	L. monocytogenes	2022-09-13	2023	Summer	Food-processing environments	Valencia	Production environment	n.a.	n.a.	Swab	62	3061467	96732	37.93	98.3982	I	IIb	CC3	ST3	SL3	CT14433	LIPI-1, LIPI-3		SSI-1
84315	CLIP 2022/00716	LISVAL1257	L. monocytogenes	2021-07-09	2021	Summer	Food-processing environments	Valencia	Food	n.a.	Fish or seafood	Smoked salmon - 1257	42	3007817	187709	37.83	99.9428	II	IIa	CC8	ST8	SL8	CT750	LIPI-1		SSI-1
105011	23_LMON_01458	LISVAL3316	L. monocytogenes	2023-02-04	2023	Winter	Food-processing environments	Torrente	Food	n.a.	Meat	Cured pork product	43	3047948	217546	37.81	99.3707	II	IIa	CC8	ST8	SL8	CT10371	LIPI-1		SSI-1
108740	22_LMON_12630	LISVAL2650	L. monocytogenes	2022-09-20	2022	Summer	Food-processing environments	Valencia	Food	n.a.	Meat	Sobrasada	39	3054395	214029	37.82	99.7712	II	IIa	CC8	ST8	SL8	CT10371	LIPI-1		SSI-1
110063	23_LMON_03409	LISVAL2702	L. monocytogenes	2023-03-15	2023	Winter	Food-processing environments	Massanassa	Food	n.a.	Fish or seafood	Smoked swordfish	20	3012127	438992	37.84	99.9428	II	IIa	CC8	ST8	SL8	CT750	LIPI-1		SSI-1
108748	23_LMON_12283	LISVAL2756	L. monocytogenes	2023-09-13	2023	Summer	Food-processing environments	Ribarroja	Production environment	n.a.	n.a.	Surface sampling swab	32	3100273	482292	37.8	99.9428	II	IIa	CC121	ST121	SL121	CT909	LIPI-1	PMSC	SSI-2, emrC
108749	23_LMON_12363	LISVAL2757	L. monocytogenes	2023-09-15	2023	Summer	Food-processing environments	Valencia	Production environment	n.a.	n.a.	Surface sampling swab	20	3224325	366892	37.92	99.714	II	IIa	CC121	ST121	SL121	CT6390	LIPI-1	PMSC	SSI-2
77802	CLIP 2021/00442	LISVAL678	L. monocytogenes	2020-11-02	2020	Fall	Food-processing environments	Valencia	Food	n.a.	Meat	Iberian ribs	32	2976485	265196	37.87	99.8856	I	IIb	CC87	ST87	SL87	CT1742	LIPI-1, LIPI-4		emrC
46793	CLIP 2020/00386	LISVAL380	L. monocytogenes	2019-09-11	2019	Summer	Food-processing environments	Valencia	Food	n.a.	Meat	Meat - 12256	63	3008791	118370	37.85	99.8284	II	IIc	CC9	ST9	SL9	CT7203	LIPI-1		SSI-1
108753	23_LMON_12984	LISVAL2766	L. monocytogenes	2023-09-15	2023	Summer	Food-processing environments	Xert	Production environment	n.a.	n.a.	Surface sampling swab	39	3119659	194327	37.81	99.714	II	IIa	CC121	ST121	SL121	CT7205	LIPI-1	PMSC	SSI-2, emrC
46794	CLIP 2020/00387	LISVAL381	L. monocytogenes	2019-08-06	2019	Summer	Food-processing environments	Valencia	Food	n.a.	Meat	Meat - 11194	37	2954120	246358	37.86	99.8856	II	IIc	CC9	ST9	SL9	CT16018	LIPI-1		SSI-1, emrC
77738	CLIP 2021/00418	LISVAL654	L. monocytogenes	2020-02-13	2020	Winter	Food-processing environments	Valencia	Food	n.a.	Meat	Easter sausage	58	3021837	119499	37.91	99.714	II	IIc	CC9	ST9	SL9	CT9252	LIPI-1	PMSC	SSI-1, bcrABC
108756	23_LMON_13112	LISVAL2761	L. monocytogenes	2023-09-27	2023	Fall	Food-processing environments	Valencia	Production environment	n.a.	n.a.	Surface sampling swab	25	2928333	288265	37.89	99.8284	II	IIa	CC155	ST155	SL155	CT1170	LIPI-1		SSI-1
108757	23_LMON_13113	LISVAL2762	L. monocytogenes	2023-09-27	2023	Fall	Food-processing environments	Llosa de Ranes	Production environment	n.a.	n.a.	Surface sampling swab	28	3026033	412945	37.86	99.7712	I	IIb	CC5	ST5	SL5	CT11478	LIPI-1		SSI-1
108758	23_LMON_13114	LISVAL2763	L. monocytogenes	2023-09-27	2023	Fall	Food-processing environments	Requena	Production environment	n.a.	n.a.	Surface sampling swab	24	2949982	254057	37.87	99.8856	II	IIc	CC9	ST9	SL9	CT11445	LIPI-1	PMSC	SSI-1
108759	23_LMON_13115	LISVAL3322	L. monocytogenes	2023-09-27	2023	Fall	Food-processing environments	Paterna	Production environment	n.a.	n.a.	Surface sampling swab	28	2888087	217504	37.89	99.5423	II	IIa	CC8	ST16	SL16	CT6059	LIPI-1		SSI-1
108760	23_LMON_13116	LISVAL2765	L. monocytogenes	2023-09-27	2023	Fall	Food-processing environments	Paterna	Production environment	n.a.	n.a.	Surface sampling swab	19	2969838	435996	37.86	99.8284	II	IIc	CC9	ST9	SL9	CT9274	LIPI-1	PMSC	SSI-1, bcrABC
108761	23_LMON_13207	LISVAL2769	L. monocytogenes	2023-09-28	2023	Fall	Food-processing environments	Llosa de Ranes	Production environment	n.a.	n.a.	Surface sampling swab	28	3032015	476838	37.91	99.7712	I	IIb	CC5	ST5	SL5	CT11478	LIPI-1		SSI-1
77756	CLIP 2021/00420	LISVAL656	L. monocytogenes	2020-02-13	2020	Winter	Food-processing environments	Valencia	Food	n.a.	Meat	Salami	66	2989107	122930	37.83	99.8284	II	IIc	CC9	ST9	SL9	CT9250	LIPI-1		SSI-1, emrC
77757	CLIP 2021/00421	LISVAL657	L. monocytogenes	2020-02-13	2020	Winter	Food-processing environments	Valencia	Food	n.a.	Meat	Barbecue chorizo	30	2996884	438879	37.85	99.8856	II	IIc	CC9	ST9	SL9	CT9255	LIPI-1	PMSC	SSI-1
108766	23_LMON_13416	LISVAL3256	L. monocytogenes	2023-07-28	2023	Summer	Food-processing environments	Orihuela	Production environment	n.a.	n.a.	Surface sampling swab	26	3154408	326393	37.77	99.9428	II	IIa	CC121	ST121	SL121	CT10104	LIPI-1	PMSC	SSI-2, emrC
108767	23_LMON_13417	LISVAL3257	L. monocytogenes	2023-07-28	2023	Summer	Food-processing environments	Benisa	Production environment	n.a.	n.a.	Surface sampling swab	36	3109576	326425	37.86	99.3135	II	IIa	CC31	ST31	SL312	CT9271	LIPI-1		SSI-1, emrC
108768	23_LMON_13418	LISVAL3258	L. monocytogenes	2023-08-03	2023	Summer	Food-processing environments	Lorcha	Production environment	n.a.	n.a.	Surface sampling swab	25	2949819	477924	37.86	99.9428	II	IIc	CC9	ST9	SL9	CT14364	LIPI-1	PMSC	SSI-1, emrC
108769	23_LMON_13419	LISVAL3259	L. monocytogenes	2023-08-03	2023	Summer	Food-processing environments	Lorcha	Production environment	n.a.	n.a.	Surface sampling swab	28	2951784	306994	37.87	99.8284	II	IIc	CC9	ST9	SL9	CT14364	LIPI-1	PMSC	SSI-1, emrC
108770	23_LMON_13631	LISVAL3324	L. monocytogenes	2023-08-03	2023	Summer	Food-processing environments	Petrel	Production environment	n.a.	n.a.	Surface sampling swab	30	3045906	261494	37.86	99.8856	I	IIb	CC5	ST5	SL5	CT14733	LIPI-1		SSI-1, bcrABC
108771	23_LMON_16531	LISVAL3294	L. monocytogenes	2023-12-04	2023	Fall	Food-processing environments	Petrel	Production environment	n.a.	n.a.	Surface sampling swab	33	3090990	465218	37.82	99.9428	II	IIa	CC121	ST121	SL121	CT14737	LIPI-1	PMSC	SSI-2, emrC
108772	23_LMON_16532	LISVAL3295	L. monocytogenes	2023-12-04	2023	Fall	Food-processing environments	Petrel	Production environment	n.a.	n.a.	Surface sampling swab	35	3094529	358289	37.81	99.714	II	IIa	CC121	ST121	SL121	CT14736	LIPI-1	PMSC	SSI-2, emrC
77765	CLIP 2021/00429	LISVAL665	L. monocytogenes	2020-08-13	2020	Summer	Food-processing environments	Valencia	Food	n.a.	Meat	Sweet chorizo	30	3048933	640691	37.89	99.8856	II	IIc	CC9	ST9	SL9	CT9253	LIPI-1	PMSC	SSI-1, bcrABC
77797	CLIP 2021/00437	LISVAL673	L. monocytogenes	2020-10-23	2020	Fall	Food-processing environments	Valencia	Food	n.a.	Meat	Majorcan sausage	32	2968921	394847	37.86	99.8856	II	IIc	CC9	ST9	SL9	CT9274	LIPI-1	PMSC	SSI-1, bcrABC
108791	22_LMON_07727	LISVAL2601	L. monocytogenes	2022-06-07	2022	Spring	Food-processing environments	Ontinyent	Production environment	n.a.	n.a.	Surface sampling swab	135	3524213	68213	37.72	97.4828	II	IIc	CC9	ST580	SL9	CT11444	LIPI-1	PMSC	SSI-1
108794	23_LMON_11261	LISVAL2733	L. monocytogenes	2023-08-23	2023	Summer	Food-processing environments	Massanassa	Production environment	n.a.	n.a.	Surface sampling swab	26	3107572	253932	37.79	99.714	I	IIb	CC3	ST3	SL3	CT14763	LIPI-1, LIPI-3		SSI-1, emrC
84292	CLIP 2022/00693	LISVAL1208	L. monocytogenes	2021-03-30	2021	Spring	Food-processing environments	Valencia	Food	n.a.	Meat	Sobrasada (cured sausage) - 1208	24	3025508	477787	37.84	99.8856	II	IIc	CC9	ST9	SL9	CT11443	LIPI-1		SSI-1
84293	CLIP 2022/00694	LISVAL1213	L. monocytogenes	2021-03-30	2021	Spring	Food-processing environments	Valencia	Food	n.a.	Mixed product	Russian salad - 1213	37	3045853	263781	37.76	99.8856	II	IIc	CC9	ST580	SL9	CT11444	LIPI-1	PMSC	SSI-1
84296	CLIP 2022/00697	LISVAL1222	L. monocytogenes	2021-04-27	2021	Spring	Food-processing environments	Valencia	Food	n.a.	Meat	Chorizo - 1222	36	3009788	277589	37.83	99.8284	II	IIc	CC9	ST9	SL9	CT7203	LIPI-1		SSI-1
84299	CLIP 2022/00700	LISVAL1232	L. monocytogenes	2021-06-02	2021	Spring	Food-processing environments	Valencia	Food	n.a.	Meat	Salchichón (sausage) - 1232	39	3024577	262084	37.84	99.8856	II	IIc	CC9	ST9	SL9	CT11443	LIPI-1		SSI-1
104731	22_LMON_07335	LISVAL2593	L. monocytogenes	2022-05-31	2022	Spring	Food-processing environments	Alzira	Food	n.a.	Meat	Cured pork product	21	3010189	397509	37.83	99.714	II	IIc	CC9	ST9	SL9	CT7203	LIPI-1		SSI-1
104733	22_LMON_07339	LISVAL2597	L. monocytogenes	2022-05-31	2022	Spring	Food-processing environments	Montixelvo	Food	n.a.	Meat	Sobrasada	25	3009091	398171	37.84	99.9428	II	IIc	CC9	ST9	SL9	CT14364	LIPI-1	PMSC	SSI-1, emrC
104845	22_LMON_03314	LISVAL2586	L. monocytogenes	2021-11-22	2021	Fall	Food-processing environments	Orihuela	Food	n.a.	Meat	Cured pork product	26	3044859	507909	37.82	99.8284	II	IIc	CC9	ST9	SL9	CT11443	LIPI-1		SSI-1
104866	22_LMON_07334	LISVAL2592	L. monocytogenes	2022-05-31	2022	Spring	Food-processing environments	Carcaixent	Food	n.a.	Meat	Cured pork product	70	2993245	105646	37.82	99.4279	II	IIc	CC9	ST9	SL9	CT9250	LIPI-1		SSI-1, emrC
105020	23_LMON_03478	LISVAL3318	L. monocytogenes	2023-01-31	2023	Winter	Food-processing environments	Orihuela	Food	n.a.	Meat	Cured pork product	254	3205843	24952	37.82	95.5378	II	IIc	CC9	ST9	SL9	CT1032	LIPI-1		SSI-1, bcrABC
105037	23_LMON_09572	LISVAL3320	L. monocytogenes	2023-07-11	2023	Summer	Food-processing environments	Massamagrell	Food	n.a.	Meat	Cured pork product	29	3006607	395593	37.85	99.8856	II	IIc	CC9	ST9	SL9	CT14364	LIPI-1	PMSC	SSI-1
108750	23_LMON_12364	LISVAL2758	L. monocytogenes	2023-09-15	2023	Summer	Food-processing environments	Ademuz	Food	n.a.	Meat	Sausage	24	3338702	435996	37.8	99.6568	II	IIc	CC9	ST9	SL9	CT9274	LIPI-1	PMSC	SSI-1, bcrABC
108762	23_LMON_13412	LISVAL3252	L. monocytogenes	2023-07-05	2023	Summer	Food-processing environments	Benidorm	Food	n.a.	Meat	Pork sausage	26	2986728	354796	37.85	99.8856	II	IIc	CC9	ST9	SL9	CT14735	LIPI-1		SSI-1
108819	23_LMON_13428	LISVAL3323	L. monocytogenes	2023-09-13	2023	Summer	Food-processing environments	Villena	Production environment	n.a.	n.a.	Surface sampling swab	33	3013996	235339	37.83	99.8284	II	IIc	CC9	ST9	SL9	CT14734	LIPI-1		SSI-1, bcrABC
108820	23_LMON_13430	LISVAL3270	L. monocytogenes	2023-09-13	2023	Summer	Food-processing environments	Orihuela	Production environment	n.a.	n.a.	Surface sampling swab	43	3020040	148761	37.95	99.4279	I	IIb	CC3	ST3	SL3	CT14762	LIPI-1, LIPI-3		SSI-1
108821	23_LMON_13587	LISVAL3271	L. monocytogenes	2023-10-05	2023	Fall	Food-processing environments	Benifaió	Production environment	n.a.	n.a.	Surface sampling swab	43	3281786	181287	37.87	99.4851	II	IIa	CC155	ST155	SL155	CT14765	LIPI-1		SSI-1, bcrABC
108763	23_LMON_13413	LISVAL3253	L. monocytogenes	2023-07-05	2023	Summer	Food-processing environments	Benidorm	Food	n.a.	Meat	Pork sausage	33	3020558	510193	37.88	99.9428	II	IIc	CC9	ST9	SL9	CT14734	LIPI-1		SSI-1, bcrABC
108884	23_LMON_13862	LISVAL3325	L. monocytogenes	2023-10-13	2023	Fall	Food-processing environments	Quesa	Production environment	n.a.	n.a.	Surface sampling swab	35	2933482	195738	37.86	99.714	II	IIa	CC37	ST37	SL37	CT10455	LIPI-1
108885	23_LMON_14572	LISVAL3326	L. monocytogenes	2023-10-20	2023	Fall	Food-processing environments	Benassal	Production environment	n.a.	n.a.	Surface sampling swab	13	2935016	1498724	37.87	100	II	IIa	CC37	ST37	SL37	CT4305	LIPI-1
108886	23_LMON_14573	LISVAL3327	L. monocytogenes	2023-10-20	2023	Fall	Food-processing environments	Benassal	Production environment	n.a.	n.a.	Surface sampling swab	18	2931775	407665	37.83	99.9428	I	IVb	ST213	ST213	SL213	CT1846	LIPI-1, LIPI-3, LIPI-4
108887	23_LMON_14862	LISVAL3282	L. monocytogenes	2023-10-26	2023	Fall	Food-processing environments	Lucena del Cid	Production environment	n.a.	n.a.	Surface sampling swab	57	3127152	481003	37.78	100	II	IIa	CC121	ST121	SL121	CT14776	LIPI-1	PMSC	SSI-2, emrC
108798	23_LMON_11461	LISVAL2737	L. monocytogenes	2023-08-28	2023	Summer	Food-processing environments	La pobla llarga	Food	n.a.	Meat	Sausage	29	3010685	288815	37.83	99.5995	II	IIc	CC9	ST580	SL9	CT11444	LIPI-1	PMSC	SSI-1
108889	23_LMON_14925	LISVAL3284	L. monocytogenes	2023-11-02	2023	Fall	Food-processing environments	Valencia	Production environment	n.a.	n.a.	Surface sampling swab	24	3049897	425732	37.81	99.8856	II	IIa	CC8	ST8	SL8	CT10371	LIPI-1		SSI-1
108890	23_LMON_14926	LISVAL3285	L. monocytogenes	2023-11-02	2023	Fall	Food-processing environments	Sueca	Production environment	n.a.	n.a.	Surface sampling swab	16	2978244	542965	37.89	100	II	IIa	CC121	ST3207	SL121	CT10516	LIPI-1	PMSC	SSI-2
108891	23_LMON_14927	LISVAL3286	L. monocytogenes	2023-11-02	2023	Fall	Food-processing environments	Sueca	Production environment	n.a.	n.a.	Surface sampling swab	16	2979284	542965	37.89	100	II	IIa	CC121	ST3207	SL121	CT10516	LIPI-1	PMSC	SSI-2
108892	23_LMON_15668	LISVAL3287	L. monocytogenes	2023-10-25	2023	Fall	Food-processing environments	Elche	Production environment	n.a.	n.a.	Surface sampling swab	26	2998921	264287	37.97	99.6568	II	IIa	CC121	ST121	SL121	CT11441	LIPI-1	PMSC	SSI-2, emrC
108893	23_LMON_15840	LISVAL3328	L. monocytogenes	2023-11-07	2023	Fall	Food-processing environments	Benicarló	Production environment	n.a.	n.a.	Surface sampling swab	24	3100549	483072	37.79	99.9428	II	IIa	CC121	ST121	SL121	CT14777	LIPI-1	PMSC	SSI-2, emrC
108894	23_LMON_15841	LISVAL3329	L. monocytogenes	2023-11-13	2023	Fall	Food-processing environments	Cortes de Arenoso	Production environment	n.a.	n.a.	Surface sampling swab	17	2980474	407665	37.81	100	I	IVb	ST213	ST213	SL213	CT1846	LIPI-1, LIPI-3, LIPI-4
108810	23_LMON_11883	LISVAL2749	L. monocytogenes	2023-09-06	2023	Summer	Food-processing environments	La pobla llarga	Food	n.a.	Meat	Sausage	25	3022938	509801	37.84	99.8284	II	IIc	CC9	ST9	SL9	CT7203	LIPI-1		SSI-1
108812	23_LMON_13421	LISVAL3261	L. monocytogenes	2023-08-08	2023	Summer	Food-processing environments	Alcoy	Food	n.a.	Meat	Cooked meat product	28	2955071	192594	37.84	99.5423	II	IIc	CC9	ST9	SL9	CT14764	LIPI-1		SSI-1, emrC
109732	22_LMON_12060	LISVAL2636	L. monocytogenes	2022-06-28	2022	Summer	Food-processing environments	Torrevieja	Production environment	n.a.	n.a.	Swab	69	3504978	109243	37.81	99.1991	II	IIa	CC121	ST121	SL121	CT10104	LIPI-1	PMSC	SSI-2, emrC
109734	22_LMON_12882	LISVAL2655	L. monocytogenes	2022-09-26	2022	Fall	Food-processing environments	Benicarló	Production environment	n.a.	n.a.	Swab	21	2967565	484083	37.9	99.8856	I	IIb	CC87	ST87	SL87	CT15079	LIPI-1, LIPI-4
109735	22_LMON_12883	LISVAL2656	L. monocytogenes	2022-09-26	2022	Fall	Food-processing environments	Benicarló	Production environment	n.a.	n.a.	Swab	20	3074947	581884	37.91	99.8284	II	IIa	CC121	ST121	SL121	CT9986	LIPI-1	PMSC	SSI-2
109736	22_LMON_12884	LISVAL2657	L. monocytogenes	2022-09-26	2022	Fall	Food-processing environments	Benicarló	Production environment	n.a.	n.a.	Swab	24	3149299	533152	37.78	100	II	IIa	CC121	ST121	SL121	CT15073	LIPI-1	PMSC	SSI-2, emrC
109738	22_LMON_13113	LISVAL2659	L. monocytogenes	2022-09-26	2022	Fall	Food-processing environments	Montichelvo	Food	n.a.	Meat	Sobrasada	63	2993008	109768	37.83	99.7712	II	IIc	CC9	ST9	SL9	CT9250	LIPI-1		SSI-1, emrC
109741	22_LMON_13116	LISVAL2662	L. monocytogenes	2022-09-26	2022	Fall	Food-processing environments	Montichelvo	Food	n.a.	Meat	Sobrasada	38	3050437	188750	37.78	99.3707	II	IIc	CC9	ST580	SL9	CT11444	LIPI-1	PMSC	SSI-1
109750	22_LMON_17133	LISVAL2669	L. monocytogenes	2022-10-18	2022	Fall	Food-processing environments	Elche	Food	n.a.	Dairy	Cured cheese raw milk	33	3002214	257349	37.85	99.8856	II	IIc	CC9	ST9	SL9	CT617	LIPI-1	PMSC	SSI-1
109757	23_LMON_17044	LISVAL3330	L. monocytogenes	2023-12-05	2023	Fall	Food-processing environments	Denia	Food	n.a.	Fish or seafood	Dried salted fish	126	3085323	56236	37.71	97.254	II	IIc	CC9	ST9	SL9	CT15075	LIPI-1	PMSC	SSI-1, emrC
110062	23_LMON_03261	LISVAL2701	L. monocytogenes	2023-03-10	2023	Winter	Food-processing environments	Catarroja	Food	n.a.	Meat	Cured sausage	22	3005307	477923	37.85	99.8284	II	IIc	CC9	ST9	SL9	CT10299	LIPI-1	PMSC	SSI-1
46792	CLIP 2020/00385	LISVAL379	L. monocytogenes	2019-11-14	2019	Fall	Food-processing environments	Valencia	Food	n.a.	Meat	Meat - 15569	36	2931307	254903	37.83	100	I	IVb	ST213	ST213	SL213	CT1846	LIPI-1, LIPI-3, LIPI-4
109744	22_LMON_14623	LISVAL2677	L. monocytogenes	2022-10-26	2022	Fall	Food-processing environments	Albuixech	Production environment	n.a.	n.a.	Swab	14	2907504	500634	37.9	100	I	IVb	CC217	ST217	SL217	CT4655	LIPI-1, LIPI-3, LIPI-4
109745	22_LMON_15722	LISVAL2680	L. monocytogenes	2022-11-14	2022	Fall	Food-processing environments	Bejís	Production environment	n.a.	n.a.	Swab	23	3103987	278192	37.9	99.8284	II	IIa	CC155	ST155	SL155	CT1170	LIPI-1		SSI-1
109746	22_LMON_16511	LISVAL2681	L. monocytogenes	2022-11-30	2022	Fall	Food-processing environments	Castellón	Production environment	n.a.	n.a.	Swab	47	3157176	153292	37.76	99.5995	II	IIa	CC121	ST121	SL121	CT15072	LIPI-1	PMSC	SSI-2, emrC
109747	22_LMON_17094	LISVAL2666	L. monocytogenes	2022-12-20	2022	Fall	Food-processing environments	Museros	Production environment	n.a.	n.a.	Swab	50	3151712	142462	37.78	99.5995	I	IIb	CC3	ST3	SL3	CT15077	LIPI-1, LIPI-3		SSI-1, emrC
109748	22_LMON_17131	LISVAL2667	L. monocytogenes	2022-09-13	2022	Summer	Food-processing environments	Bigastro	Production environment	n.a.	n.a.	Swab	34	3151233	212424	37.78	99.714	I	IIb	CC3	ST3	SL3	CT15077	LIPI-1, LIPI-3		SSI-1, emrC
109749	22_LMON_17132	LISVAL2668	L. monocytogenes	2022-10-18	2022	Fall	Food-processing environments	Mutxamel	Production environment	n.a.	n.a.	Swab	27	3019604	313069	37.9	99.9428	I	IIb	CC5	ST5	SL5	CT15071	LIPI-1		SSI-1, bcrABC
46799	CLIP 2020/00392	LISVAL388	L. monocytogenes	2019-02-28	2019	Winter	Food-processing environments	Valencia	Food	n.a.	Meat	Meat - 2340	48	2930288	143500	37.83	100	I	IVb	ST213	ST213	SL213	CT1846	LIPI-1, LIPI-3, LIPI-4
109751	22_LMON_17134	LISVAL2670	L. monocytogenes	2022-10-18	2022	Fall	Food-processing environments	Pinoso	Production environment	n.a.	n.a.	Swab	30	3186393	175861	37.75	99.8284	II	IIa	CC121	ST121	SL121	CT15072	LIPI-1	PMSC	SSI-2, emrC
109752	22_LMON_17135	LISVAL2671	L. monocytogenes	2022-10-18	2022	Fall	Food-processing environments	Cox	Production environment	n.a.	n.a.	Swab	31	3148506	314738	37.77	99.9428	II	IIa	CC121	ST121	SL121	CT15072	LIPI-1	PMSC	SSI-2, emrC
104392	23_LMON_02886	LISVAL2695	L. monocytogenes	2022-03-23	2022	Spring	Food-processing environments	Massamagrell	Food	n.a.	Meat	Cured meat product	87	3011934	154599	37.73	99.6568	I	IVb	ST213	ST213	SL213	CT14276	LIPI-1, LIPI-3, LIPI-4		emrC
105039	23_LMON_09574	LISVAL3321	L. monocytogenes	2023-07-11	2023	Summer	Food-processing environments	Massamagrell	Food	n.a.	Meat	Cured pork product	44	3044325	153874	37.64	99.7712	I	IVb	ST213	ST213	SL213	CT14276	LIPI-1, LIPI-3, LIPI-4		emrC
105050	22_LMON_07336	LISVAL2594	L. monocytogenes	2022-05-31	2022	Spring	Food-processing environments	Montixelvo	Food	n.a.	Meat	Sobrasada	42	2935717	115119	37.83	99.5423	I	IVb	ST213	ST213	SL213	CT1846	LIPI-1, LIPI-3, LIPI-4
109758	23_LMON_17045	LISVAL3331	L. monocytogenes	2023-12-01	2023	Fall	Food-processing environments	Elche	Production environment	n.a.	n.a.	Swab	50	3055764	126418	37.94	99.2563	II	IIa	CC121	ST121	SL121	CT15074	LIPI-1	PMSC	SSI-2, emrC
109759	23_LMON_17046	LISVAL3332	L. monocytogenes	2023-12-01	2023	Fall	Food-processing environments	Mutxamel	Production environment	n.a.	n.a.	Swab	22	3000011	236753	37.97	99.714	II	IIa	CC121	ST121	SL121	CT15074	LIPI-1	PMSC	SSI-2, emrC
108888	23_LMON_14863	LISVAL3283	L. monocytogenes	2023-10-30	2023	Fall	Food-processing environments	Castellón	Food	n.a.	Meat	Cured sausage	18	2972067	407665	37.82	100	I	IVb	ST213	ST213	SL213	CT1846	LIPI-1, LIPI-3, LIPI-4
108897	23_LMON_16341	LISVAL3290	L. monocytogenes	2023-11-27	2023	Fall	Food-processing environments	Cortes de Arenoso	Food	n.a.	Meat	Sobrasada spreadable cream	44	3182001	138562	37.9	99.8284	I	IVb	ST213	ST213	SL213	CT1846	LIPI-1, LIPI-3, LIPI-4
110066	23_LMON_16533	LISVAL3296	L. monocytogenes	2023-12-04	2023	Fall	Food-processing environments	Petrel	Production environment	n.a.	n.a.	Surface sampling swab	26	3235638	270232	37.79	99.8284	II	IIa	CC121	ST121	SL121	CT14779	LIPI-1		SSI-2, emrC
110067	23_LMON_13429	LISVAL3269	L. monocytogenes	2023-09-13	2023	Summer	Food-processing environments	Redován	Production environment	n.a.	n.a.	Surface sampling swab	11	3014757	516641	37.93	99.6568	I	IIb	CC3	ST3	SL3	CT14762	LIPI-1, LIPI-3		SSI-1
110068	23_LMON_13630	LISVAL3275	L. monocytogenes	2023-10-10	2023	Fall	Food-processing environments	Quesa	Production environment	n.a.	n.a.	Surface sampling swab	31	3087986	256949	37.83	99.6568	II	IIc	CC9	ST9	SL9	CT7203	LIPI-1		SSI-1
110069	22_LMON_12061	LISVAL2637	L. monocytogenes	2022-06-28	2022	Summer	Food-processing environments	Torrevieja	Production environment	n.a.	n.a.	Surface sampling swab	73	2947137	90100	37.83	98.7986	II	IIa	CC204	ST1346	SL204	CT9273	LIPI-1		SSI-1
110070	22_LMON_15250	LISVAL2679	L. monocytogenes	2022-11-08	2022	Fall	Food-processing environments	Sedavi	Production environment	n.a.	n.a.	Surface sampling swab	95	3164615	473926	38.33	99.5423	II	IIa	CC31	ST31	SL31	CT875	LIPI-1	PMSC	SSI-1, emrC

## Sheet: Table S3. Isolates
Table S3. Number of Listeria spp. isolates (%) obtained in this study (N= 800)
Listeria species	Wastewater, ruminant farms, and natural environment (N=545)				Total (N=545)	Food and food-processing environments (N=255)	Total (N=800)
	Wastewater (n=242)	Ruminant feces (n=163)	Farm environment (n=59)	Natural environment (n=81)
L. monocytogenes† (lineage I)	74 (30.6%)	68 (41.7%)	14 (23.7%)	18 (22.2%)	174 (31.9%)	66 (25.8%)	240 (30%)
L. monocytogenes † (lineage II)	26 (10.7%)	7 (4.3%)	2 (3.4%)	1 (1.2%)	36 (6.6%)	189 (74.2%)	225 (28.1%)
L. innocua †	133 (54.9%)	88 (54%)	40 (67.8%)	27 (33.3%)	288 (52.8%)	n.d.	288 (36%)
L. seeligeri †	n.d.	n.d.	1 (1.7%)	19 (23.4%)	20 (3.7%)	n.d.	20 (2.5%)
L. immobilis †	1 (0.4%)	n.d.	1 (1.7%)	8 (9.9%)	10 (1.8%)	n.d.	10 (1.2%)
L. welshimeri †	n.d.	n.d.	n.d.	1 (1.2%)	1 (0.2%)	n.d.	1 (0.1%)
L. fleischmannii subsp. coloradonensis ∆	5 (2.1%)	n.d.	1 (1.7%)	4 (4.9%)	10 (1.8%)	n.d.	10 (1.2%)
L. fleischmannii subsp. fleischmannii ∆	2 (0.8%)	n.d.	n.d.	n.d.	2 (0.3%)	n.d.	2 (0.2%)
L. valentina ∆	n.d.	n.d.	n.d.	2 (2.5%)	2 (0.4%)	n.d.	2 (0.2%)
L. aquatica ∆	1 (0.4%)	n.d.	n.d.	n.d.	1 (0.2%)	n.d.	1 (0.1%)
L. portnoyi ∆	n.d.	n.d.	n.d.	1 (1.2%)	1 (0.2%)	n.d.	1 (0.1%)
† Listeria sensu stricto; ∆ Listeria sensu lato

## Sheet: Table S4. Existing CTs
Table S4. cgMLST types previously defined at BIGsdb-Listeria detected in this study (n=24).
lineage	cgMLST type (serogroup, clonal complex)	source(s) (this study)	source(s) (other studies)	references	min. cgMLST similarity (%)
Lineage I
	L1-SL1-ST1-CT2060 (IVb, CC1)	WW, FE	A	Palacios-Gorba et al., 2021a	99.9
	L1-SL219-ST219-CT2246 (IVb, CC4)	WW	A, PE	Palacios-Gorba et al., 2021a	99.9
	L1-SL1-ST1-CT288 (IVb, CC1)	PE	A, F, H, PE	Painset et al., 2019; Palacios-Gorba et al., 2021a	99.9
	L1-SL2-ST2-CT404 (IVb, CC2)	WW	H	Kuch et al., 2018	99.8
	L1-SL1-ST1-CT4300 (IVb, CC1)	F	H	Painset et al., 2019	99.8
Lineage II
	L2-SL9-ST9-CT10299 (IIc, CC9)	F	F	Painset et al., 2019	99.9
	L2-SL9-ST9-CT1032 (IIc, CC9)	WW, FE	F	Painset et al., 2019; Toledo et al., 2018	99.9
	L2-SL8-ST8-CT10371 (IIa, CC8)	F, PE	F	Painset et al., 2019	99.9
	L2-SL121-ST3207-CT10516 (IIa, CC121)	F,PE	F, PE	Alvarez-Molina et al., 2021	99.9
	L2-SL155-ST155-CT1170 (IIa, CC155)	WW, F, PE	A, F, H, PE	Alvarez-Molina et al., 2021; Lachtara et al., 2022; Painset et al., 2019; Palacios-Gorba et al., 2021b; Wieczorek et al., 2020	99.9
	L2-SL37-ST37-CT1830 (IIa, CC37)	FE	A, PE	Palacios-Gorba et al., 2021a	99.8
	L2-SL8-ST8-CT19917 (IIa, CC8)	WW	F, H, PE	Painset et al., 2019	99.7
	L2-SL155-ST155-CT2704 (IIa, CC155)	WW, F, PE	PE	Alvarez-Molina et al., 2021	99.8
	L2-SL37-ST37-CT4305 (IIa, CC37)	F, PE	H	Painset et al., 2019	99.9
	L2-SL121-ST121-CT6390 (IIa, CC121)	PE	PE	Alvarez-Molina et al., 2021	99.3
	L2-SL121-ST121-CT7204 (IIa, CC121)	F	F	n.a	99.9
	L2-SL7-ST7-CT735 (IIa, CC7)	WW	F, H	Painset et al., 2019	99.7
	L2-SL8-ST8-CT750 (IIa, CC8)	F, PE	F, H, PE	Kuch et al., 2018; Lachtara et al., 2022; Maury et al., 2016; Toledo et al., 2018	99.6
	L2-SL8-ST8-CT7721 (IIa, CC8)	A	PE	Palacios-Gorba et al., 2021a	99.8
	L2-SL451-ST451-CT798 (IIa, CC11)	A, FE	F, H	Lachtara et al., 2022; Painset et al., 2019	99.8
	L2-SL31-ST31-CT875 (IIa, CC31)	PE	PE	Painset et al., 2019	99.4
	L2-SL121-ST121-CT893 (IIa, CC121)	F, PE	F, PE	Painset et al., 2019; Wieczorek et al., 2020	99.5
	L2-SL121-ST121-CT903 (IIa, CC121)	F, PE	F	Lachtara et al., 2022	99.8
	LII-SL121-ST121-CT909 (IIa, CC121)	F, PE	F, H, PE	Giralt-Zúñiga et al., 2023; Lachtara et al., 2022; Maury et al., 2016; Painset et al., 2019; Palacios-Gorba et al., 2021a; Tibbs-Cortes et al., 2023; Toledo et al., 2018; Wieczorek et al., 2020; Wulff et al., 2006	99.6
Abbreviations: A, animal; FE, farm environment; F, food; H, human; WW, wastewater; PE, production environment; n.a., not available.

## Sheet: Table S5. Lm cgMLST types
Table S5. L. monocytogenes cgMLST types detected comprising two or more isolates (n= 78 types out of 255).
cgMLST type	No. isolates	Season(s)	Source	Source description	Traits
Lineage I
L1-ST2-SL2-CT7207 (CC2, IVb)	2	Winter (2019), Summer (2022)	F	Meat (1), cured pork product (1)	LIPI-1
L1-SL4-ST4-CT10015 (CC4, IVb)	2	Summer (2021)	A	Feces, cow (2)	LIPI-1, LIPI-3, LIPI-4
L1-SL213-ST213-CT10022 (ST213, IVb)	2	Fall (2021), Winter (2022)	W	WWTP (2)	LIPI-1, LIPI-3, LIPI-4
L1-SL213-ST213-CT14276 (ST213, IVb)	2	Spring (2022), Summer (2023)	F	Cured meat product (1), cured pork product (1)	LIPI-1, LIPI-3, LIPI-4
L1-SL4-ST2802-CT10450 (CC4, IVb)	2	Summer (2021)	W	WWTP (2)	LIPI-1, LIPI-3, LIPI-4
L1-SL3-ST3-CT11202 (CC3, IIb)	2	Summer (2021), Winter (2022)	W	WWTP (2)	LIPI-1, LIPI-3, SSI-1
L1-SL3-ST3-CT11464 (CC3, IIb)	2	Summer (2021-2022)	F	Surface sponge (1), surface sampling swab (1)	LIPI-1, LIPI-3, SSI-1
L1-SL3-ST3-CT14762 (CC3, IIb)	2	Summer (2023)	F	Surface sampling swab (2 )	LIPI-1, LIPI-3, SSI-1
L1-SL5-ST5-CT14410 (CC5, IIb)	2	Spring (2022-2023)	F	Surface sampling swab (2)	LIPI-1, SSI-1
L1-SL77-ST77/ST2938-CT11239 (CC77, IIb)	2	Fall (2021), Winter (2022)	W	WWTP (2)	LIPI-1, LIPI-4, SSI-1
L1-SL87-ST87-CT11266 (CC87, IIb)	2	Fall (2021), Winter (2022)	W	WWTP (2)	LIPI-1, LIPI-4
L1-SL217-ST217-CT11271 (CC217, IVb)	2	Fall (2021), Winter (2022)	W	WWTP (2)	LIPI-1, LIPI-3, LIPI-4
L1-SL392-ST392-CT11477 (CC392, IIb)	2	Winter (2022)	A	Feces, sheep (2)	LIPI-1
L1-SL363-ST363-CT11506 (CC5, IIb)	2	Winter (2022)	A	Feces, sheep (2)	LIPI-1, LIPI-3, LIPI-4, SSI-1
L1-SL387-ST388-CT11508 (CC388, IVb)	2	Winter (2022)	A	Feces, sheep (2)	LIPI-1, LIPI-4
L1-SL1-ST1-CT11592 (CC1, IVb)	2	Winter (2022)	W	WWTP (2)	LIPI-1, LIPI-3
L1-SL1-ST1-CT2060 (CC1, IVb)	2	Fall (2021), Winter (2022)	W, FE	WWTP (1), food trough, cow (1)	LIPI-1, LIPI-3
L1-SL3-ST3-CT15077 (CC3, IIb)	2	Summer (2022), Fall (2022)	F	Swab (2)	LIPI-1, LIPI-3, SSI-1
L1-SL3-ST3-CT9727 (CC3, IIb)	2	Spring (2021)	W	WWTP (2)	LIPI-1, LIPI-3, SSI-1
L1-SL224-ST224-CT2960 (CC224, IIb)	2	Winter (2022)	W	WWTP (1), WWTP (1)	LIPI-1, LIPI-3, SSI-1
L1-SL363-ST363-CT9764 (CC5, IIb)	2	Spring (2021)	A	Feces, sheep (2)	LIPI-1, LIPI-3, LIPI-4, SSI-1
L1-SL6-ST6-CT6762 (CC6, Ivb)	2	Winter (2019), Summer (2021)	W, F	WWTP (1); meat (1)	LIPI-1, LIPI-3
L1-SL219-ST219-CT9765 (CC4, IVb)	2	Spring (2021)	A	Feces, sheep (2)	LIPI-1, LIPI-3, LIPI-4
L1-SL1-ST1-CT11425 (CC1, IVb)	2	Fall (2021), Summer (2022)	F	Susage (1), surface sampling swab (1)	LIPI-1, LIPI-3
L1-SL3-ST3-CT7208 (CC3, IIb)	3	Spring (2019, 2021, 2023)	F	Pineapple (3)	LIPI-1, LIPI-3, SSI-1 (2); LIPI-1, LIPI-3, SSI-1
L1-SL1-ST1-CT9278 (CC1, IVb)	3	Fall (2020-2021), Winter (2022)	W, F	Surface sponge (1), WWTP (1), WWTP (1)	LIPI-1, LIPI-3
L1-SL5-ST5-CT11478 (CC5, IIb)	3	Fall (2021, 2023)	F	Surface sampling swab (2), surface (1)	LIPI-1, SSI-1
L1-SL219-ST219-CT11539 (CC4, IVb)	3	Winter (2022)	A, FE	Feces, cow (2), bedding cow (1)	LIPI-1, LIPI-3, LIPI-4
L1-SL666-ST666-CT11300 (CC666, IVb)	3	Fall (2021)	A	Feces, sheep (3)	LIPI-1, LIPI-3
L1-SL217-ST217-CT4655 (CC217, IVb)	3	Fall (2021-2022), Summer (2023)	F	Surface (1), sausage (1), swab (1)	LIPI-1, LIPI-3, LIPI-4
L1-SL387-ST388-CT9761 (CC388, IVb)	4	Spring (2021), Fall (2021), Winter (2022)	A, FE	Feces, sheep (1), food trough (1), feed (1), pigeon house floor (1)	LIPI-1, LIPI-4
L1-SL386-ST388-CT11040 (CC388, IVb)	5	Summer (2021)	NE	Mud (2), vegetation (2), water (1)	LIPI-1, LIPI-4
L1-SL666-ST666/ST2936-CT11501 (CC666, IVb)	7	Winter (2022)	A, FE	Feces, sheep (4), food trough sheep (1), bedding sheep (1), feed, sheep (1)	LIPI-1, LIPI-3
L1-SL213-ST213-CT1846 (ST213, IVb)	45	Spring (2021-2023), Fall (2019-2023), Summer (2021), Winter (2019, 2022)	A, FE, W, F	Feces, sheep (30), pigeon house floor (1), milk (1), WWTP (2), cured sausage (1), sobrasada (2), meat (2), surface sampling swab (3), surface sponge (2), surface (1)	LIPI-1, LIPI-3, LIPI-4
Lineage II
L2-SL8-ST8-CT7721 (CC8, IIa)	2	Winter (2022)	A	Feces, cow (2)	LIPI-1, SSI-1
L2-SL8-ST8-CT7201 (CC8, IIa)	2	Winter (2019), Summer (2021)	F	Salad (1), pasta salad (1)	LIPI-1, SSI-1
L2-SL121-ST121-CT7206 (CC121, IIa)	2	Winter (2019-2020)	F	Fish (1), smoked sardine (1)
L2-SL121-ST121-CT11440 (CC121, IIa)	2	Spring (2021), Summer (2021)	F	Surface sampling swab (1), smoked salmon (1)	LIPI-1, SSI-2
L2-SL121-ST121-CT14362 (CC121, IIa)	2	Spring (2022)	F	Surface sampling swab (2)	LIPI-1, SSI-2
L2-SL121-ST121-CT6390 (CC121, IIa)	2	Spring (2022), Summer (2023)	F	Surface sampling swab (2)	LIPI-1, SSI-2
L2-SL121-ST121/ST2735-CT9269 (CC121, IIa)	2	Summer (2020)	F	Matured cheese (2)	LIPI-1, SSI-2
L2-SL121-ST121-CT9275 (CC121, IIa)	2	Fall (2020), Spring (2021)	F	Surface (1), chorizo (1)	LIPI-1, SSI-2
L2-SL121-ST121-CT9986 (CC121, IIa)	2	Summer (2021), Fall (2022)	W, F	WWTP (1); swab (1)	LIPI-1, SSI-2
L2-SL121-ST121-CT15074 (CC121, IIa)	2	Fall (2023)	F	Swab (2)	LIPI-1, SSI-2
L2-SL199-ST199-CT14365 (CC199, IIa)	2	Summer (2022-2023)	F	Surface sampling swab (2)	LIPI-1, SSI-1
L2-SL312-ST31-CT9271 (CC31, IIa)	2	Fall (2020), Summer (2023)	F	Blood sausage (1), surface sampling swab (1)	LIPI-1, SSI-1
L2-SL204-ST1346-CT9273 (CC204, IIa)	2	Fall (2020), Summer (2022)	F	Cooked sausage (1), surface sampling swab (1)	LIPI-1, SSI-1
L2-SL475-ST504-CT941 (CC475, IIa)	2	Winter (2022), Summer (2022)	W, F	WWTP (1), surface sampling swab (1)	LIPI-1, SSI-2
L2-SL9-ST9-CT14734 (CC9, IIc)	2	Summer (2023)	F	Pork sausage (1), surface sampling swab (1)	LIPI-1, SSI-1
L2-SL121-ST121-CT7204 (CC121, IIa)	3	Winter (2019-2020), Fall (2020)	F	Smoked salmon (2), fish (1)	LIPI-1, SSI-2
L2-SL121-ST121-CT7205 (CC121, IIa)	3	Winter (2019), Summer (2023)	F	Surface sampling swab (1), sobrasada (1), meat (1)	LIPI-1, SSI-2
L2-SL9-ST9-CT9250 (CC9, IIc)	3	Winter (2020), Spring (2022), Fall (2022)	F	Cured pork product (1), salami (1), sobrasada (1)	LIPI-1, SSI-1
L2-SL9-ST9-CT1032 (CC9, IIc)	3	Fall (2021), Winter (2022-2023)	W, F	WWTP (1), WWTP (1), cured pork product (1)	LIPI-1, SSI-1
L2-SL9-ST9-CT11445 (CC9, IIc)	3	Spring (2021), Fall (2023)	F	Surface (2), surface sampling swab (1)	LIPI-1, SSI-1
L2-SL121-ST121-CT14761 (CC121, IIa)	3	Summer (2023)	F	Cured sausage (3)	LIPI-1, SSI-2
L2-SL121-ST121-CT11439 (CC121, IIa)	3	Summer (2021), Summer (2023)	F	Surface sampling swab (1), surface sponge (1), rice with beef (1)	LIPI-1, SSI-2
L2-SL121-ST121-CT893 (CC121, IIa)	3	Summer (2021)	F	russian salad (1), sausage (1), surface sampling swab (1)	LIPI-1, SSI-2
L2-SL8-ST8-CT10371 (CC8, IIa)	3	Summer (2022), Winter (2023), Fall (2023)	F	Sobrasada (1), cured pork product (1), surface sampling swab (1)	LIPI-1, SSI-1
L2-SL37-ST37-CT4305 (CC37, IIa)	3	Spring (2019), Summer (2023), Fall (2023)	F	Sausage (1), corn (1), surface sampling swab (1)	LIPI-1
L2-SL121-ST121-CT10104 (CC121, IIa)	3	Summer (2022-2023)	F	Smoked salmon (1), surface sampling swab (2)	LIPI-1, SSI-2
L2-SL121-ST121-CT11441 (CC121, IIa)	3	Summer (2021,2023), Fall (2023)	F	Cooked meat product (1), surface sampling swab (1), easter sausage (1)	LIPI-1, SSI-2
L2-SL9-ST9-CT11443 (CC9, IIc)	3	Spring (2021), Fall (2021)	F	Cured pork product (1), sobrasada (1), salchichón (1)	LIPI-1, SSI-1
L2-SL9-ST9-CT9274 (CC9, IIc)	3	Fall (2020, 2023), Summer (2023)	F	Sausage (1), Majorcan sausage (1), surface sampling swab (1)	LIPI-1, SSI-1
L2-SL37-ST37-CT10455 (CC37, IIa)	3	Summer (2021), Spring (2022), Fall (2023)	W,F	WWTP (1); cured pork product (1), surface sampling swab (1)	LIPI-1
L2-SL155-ST155-CT2704 (CC155, IIa)	3	Summer (2021, 2023)	W, F	WWTP (1); cured pork product (1), surface sampling swab (1)	LIPI-1, SSI-1
L2-SL8-ST8-CT750 (CC8, IIa)	4	Spring (2021), Summer (2021), Winter (2023)	F	Artichokes in sauce (1), smoked salmon (1), surface (1), smoked swordfish (1)	LIPI-1, SSI-1
L2-SL9-ST580-CT11444 (CC9, IIc)	4	Spring (2021-2022), Fall (2022), Summer (2023)	F	Russian salad (1), sausage (1), sobrasada (1), surface sampling swab (1)	LIPI-1, SSI-1
L2-SL451-ST451-CT798 (CC11, IIa)	4	Winter (2022)	A, FE	Feces, cow (3), food mixer (1)	LIPI-1
L2-SL9-ST9-CT14364 (CC9, IIc)	4	Spring (2022), Summer (2023)	F	Sobrasada (1), curded pork product (1), surface sampling swab (2)	LIPI-1, SSI-1
L2-SL37-ST37-CT11447 (CC37, IIa)	4	Winter (2020), Summer (2023)	F	Surface sampling swab (2), surface sponge (1), rice with beef (1)	LIPI-1
L2-SL204-ST1346-CT11448 (CC204, IIa)	4	Spring (2021), Summer (2021,2023), Winter (2023)	F	Salmon sushi (1), salmon product (1), raw sausage (1), surface (1)	LIPI-1, SSI-1
L2-SL121-ST121-CT15072 (CC121, IIa)	4	Fall (2022), Winter (2022)	F	Sobrasada (1), swab (3)	LIPI-1, SSI-2
L2-SL204-ST1346-CT10487 (CC204, IIa)	4	Summer (2021), Winter (2022), Fall (2023)	W, F	WWTP (3); Pâté (1)	LIPI-1, SSI-1
L2-SL9-ST9-CT7203 (CC9, IIc)	6	Spring (2021-2022), Fall (2021,2023), Summer (2019, 2023)	W, F	WWTP (1); Chorizo (1), cured pork product (1), sausage (1), surface sampling swab (1)	LIPI-1, SSI-1
L2-SL121-ST3207/ST121-CT10516 (CC121, IIa)	6	Summer (2022), Fall (2022-2023)	F	Pasta salad (1), surface sampling swab (2), sobrasada (2), cured pork product (1)	LIPI-1, SSI-2
L2-SL121-ST121-CT909 (CC121, IIa)	9	Autum (2020-2021), Spring (2021-2022), Summer (2023)	F	Jamón serrano (1), smoked cod (1), smoked salmon (4), steamed cod (1), surface sampling swab (1), surface sponge (1)	LIPI-1, SSI-2
L2-SL121-ST121-CT903 (CC121, IIa)	10	Fall (2020), Spring (2021, 2023), Summer (2022)	F	Surface sampling swab (7), pickled loin and cheese sandwich (1), smoked salmon (1), surface sponge (1)	LIPI-1, SSI-2
L2-SL155-ST155-CT1170 (CC155, IIa)	20	Fall (2021-2023), Winter (2019, 2022-2023), Spring (2022), Summer (2021-2023)	W, F	WWTP (6); sobrasada (4), pork sausage (1), sausage (2), cured pork product (2), surface sampling swab (3), chorizo (1)	LIPI-1, SSI-1
Abbreviations: WWTP, Wastewater treatment plant.

## Sheet: Table S6. CTs circ. and persist
Table S6. L. monocytogenes repetitive clonal types (CTs) in different sampled niches and over consecutive periods. Isolates from food and food-processing environments were obtained from 2019-2023, whereas isolates from ruminant faeces, and farm environments were obtained from March 2021 to March 2022. Each number (from 1 to 69) represents a specific industry or hospitality. Capital O represents o…
	CC	CT	2019				2020				2021				2022				2023
			Sp	Su	F	W	Sp	Su	F	W	Sp	Su	F	W	Sp	Su	F	W	Sp	Su	F	W
Lineage I	CC1	CT9278							40
		CT11425											1			1
	CC2	CT7207				42										42
	CC3	CT11464										26				37
		CT15077														38	27
		CT7208	2								2								2
	CC5	CT14410													3				3
		CT11478											3								3
	ST213	CT14276													4					4
		CT1846			26	41			5, 26		42		O		21			O			5
													O					O
	CC217	CT4655											6				6			6
	CC388	CT9761									O		O					O
Lineage II	CC8	CT750									53	7										7
		CT7201				43						44
		CT10371														8					8	50
	CC9	CT9250								10					28		21
		CT1032																				39
		CT11444									54				55		21			29
		CT11445									9										9
		CT7203		69							61				30					29	31
		CT11443									10, n.d.		10
		CT9274							32											51	52
		CT14364													21					4, 32
	CC31	CT9271							46											47
	CC37	CT4305	33																	29	18
		CT10455													30						31
		CT11447								16										34, 56, 57
	CC121	CT11440									11	11
		CT6390													12					12
		CT7204				13			13	13
		CT7205				23														42, 49
		CT7206				45				45
		CT9275							14		4
		CT9986															42
		CT10104														15				15
		CT11439										16								16
		CT11441										4								32	n.d.
		CT10516														14,17, 62	21				17
		CT15072															58-60	27
		CT903							18		18, 65					16,19, 35			19
		CT909							33, n.d.		63		20		20, 64					20
	CC155	CT2704																		2, 36
		CT1170				38						1, 66			21, 28	67	2, 21	27		17, 29	6	68
	CC199	CT14365														22				22
	CC204	CT9273							23							23
		CT11448									24	24								25		25
		CT10487																			61
	CC475	CT941														48
Abbreviations: CC, clonal complex; Sp, spring; Su, summer; F, fall; W, winter.
